# Supplementary material for: Relevance of PUFA-derived metabolites in seminal plasma to male infertility
Source: Front Endocrinol (Lausanne). 2023 May 22;14:1138984. doi: 10.3389/fendo.2023.1138984 (PMC10240070; doi:10.3389/fendo.2023.1138984)
Supplement: Supplementary Table 1 — Raw data used in the study. [file Table_1.xlsx]

## Sheet: Sheet1
ID	fertility status	age	bmi	concentration	a+b+c	smoke	15d- PGJ2	5,6-DHET	8,9-DHET	11,12-DHET	14,15-DHET	5(6)-EET	8(9)-EET	11(12)-EET	14(15)-EET	17(S)-HDHA	5-HETE	12-HETE	15-HETE	20-HETE	9-HODE	13-HODE	8-iso-PGF2α	LTB4	LXA5	7(R)-Maresin 1	PGD2	PGE2	PGI2	PGJ2	RvE1	TXB2
11001	1	32	24.2439	40	57	1	118.14	0.02093	0.1308	0.29073	0.7561	2.0192	0.0947	0.4413	0.51	1675.53	8.77	117.57	1158.94	0.6939	78.014	484.04	1896.3	0.01856	32.2	0.26	29	3445.95	0	914.63	1065.16	10.805
11002	1	42	22.719	36.2	46.6	1	129.667	0.15707	1.1717	0.38729	0.7422	3.7567	1.1717	1.2343	0.87	1908.83	34.37	25	512.25	0	66.097	451.57	2330.28	0	73.53	1.81	44.69	8026.32	0	1983.33	1025.35	20.543
11003	1	40	24.9108	21	50	2	2.537	0.01888	0	0.14532	0.3248	0.2778	0	0.0693	0.21	513.89	5.08	31.51	110.67	1	50	170.37	14.65	0	2.73	0	1.33	161.31	0	8.9	33.45	0.953
11004	1	35	25.4028	40	63	1	10.318	0.05038	0.5419	0.17269	0.4038	1.9362	0.5419	3.1523	1.18	740.74	19.76	19.83	131.34	1.3505	58.201	319.58	110.66	0.15882	18.03	0	3.15	4049.64	0	102.63	67.32	1.249
11005	1	36	22.5827	110.6	68.7	1	5.062	0.17543	0.2143	0.19224	0.4655	1.4995	0.2143	0.5616	5.94	2679.83	20.88	65.75	1009.32	0.6657	26.939	481.66	75.99	0	16.69	0	1.01	1177.42	0	33.15	643.9	2.399
11006	1	26	20.4467	21	43	2	22.971	0.04126	0.6073	0.19545	0.3741	0.8102	0.6073	1.1111	2.06	4883.72	7.71	52.97	724.36	4.8984	51.699	1350.63	112.69	0.087	33.02	1	8.29	4357.41	0	187.89	1054.43	3.593
11007	1	31	26.1066	83.7	65.5	1	74.731	0.02263	0.1672	0.11681	0.2694	0.304	0.1301	0.2821	1.09	1031.11	4.04	25.8	186.77	2.524	29.032	228.11	1039.27	0	53.56	0	35.13	4495.19	0	629.03	804.66	9.213
11012	1	41	21.0938	24	35	1	36.058	0	0.1448	0.18406	0.4231	0.8674	0.1448	0.5072	0.61	476.63	5.45	56.14	129.22	5.9528	20.833	74.59	455.17	0	75.58	0.7	10.59	7758.91	0	454.33	1560.93	8.934
11017	1	25	18.3655	2	40	1	24.941	0.02161	0.2257	0.1054	0.2279	0.5804	0.1453	0.2898	3.95	982.32	6.31	26.43	503.38	0.8188	23.576	344.79	338.8	0.13459	55.37	0	17.05	6724.68	0	327.79	460.4	9.141
11019	1	28	21.0077	3.2	0	1	108.949	0	0.1871	0.20664	0.6595	0.6857	0.1871	0.3748	0.83	450.08	3.33	49.58	301.44	0.6485	25.04	65.13	1433.82	0	50	0	51.24	11538.5	0	954.55	614.61	35.366
11020	1	38	25.4581	17.9	23.4	2	24.181	0.02574	0.2943	0.14342	0.502	1.3229	0.2943	0.2511	2.77	1305.26	3.22	34.5	995.41	0	23.368	196.84	273.49	0	63.48	1.39	12.17	3177.42	0	226.7	863.64	5.744
11021	1	41	23.3067	8.5	11.8	1	69.4	0	0.0603	0.1126	0.3337	0.9206	0	0.2453	0.51	793.42	5.31	13.56	241.82	2.0827	21.298	151.74	1708.03	0	71.68	1.15	48.36	7095.24	0	948.04	1131.2	10.547
11022	1	38	16.9747	141.7	77.1	2	24.13	0	0.4966	0.27626	0.7342	0.8138	0.4966	0.3166	0.62	648.43	2.38	37.19	366.01	1.1391	17.916	68.59	516.91	0.0812	45.03	0	5.84	4809.82	0	280.43	1414.31	4.148
11024	1	39	20.3244	44	66	1	23.882	0	0.1773	0.08057	0.5429	0.6027	0.1773	0.1419	0.21	279.9	2.04	132.85	154.09	0.3394	17.598	28.53	484.79	0.09325	26.47	0.4	14.77	5190.48	0	319.49	728.59	2.884
11025	1	25	21.1389	79.1	61.2	2	30.9	0.0674	0.5174	0.22687	0.8003	1.3721	0.3814	0	2.48	5937.5	9.59	2626.58	1897.69	1.1909	393.75	440.63	944.44	0.11044	13.64	1.76	27.6	7500	0	511.04	397.06	6.488
11026	1	30	27.7551	225.8	40.1	2	4.482	0.05804	0.1188	0.19823	0.545	1.0866	0	0.4834	1.51	1025.74	5.33	42.59	196.23	0	46.446	63.85	32.44	0.09722	16.1	0	1.1	743.48	0	34.95	307.98	0.442
11027	1	33	25.6055	24	57	1	78.114	0.02877	0.1786	0.13543	0.4846	0.8364	0.1786	0.2982	0.4	791.36	2.95	25.6	242.33	1.0862	23.254	79.87	648.04	0	51.82	0.49	14.54	6528.7	0	444.84	971.32	49.779
11029	1	33	21.7738	197.2	3.8	2	12.428	0.01807	0.1569	0.04134	0.2012	0.0794	0	0.2379	0.07	192.71	2.27	9.18	29.64	1.8486	12.338	19.57	250	0.04808	12.65	0.17	4.51	4419.05	0	161.85	425	2.913
11030	1	41	26.8544	94	47	2	34.222	0.01455	0.3243	0.16913	0.6004	0.5413	0.3243	0.2706	0.1	829.67	3.29	23.41	57.63	0	33.333	34.25	792.97	0	11.62	0	43.33	17577.2	0	566.28	341.42	3.857
11031	1	44	26.7698	72	91	1	21.543	0.04646	0.605	0.06257	0.5756	1.2689	0.605	0.4958	1.6	443.47	1.94	45.21	604.94	0.4281	17.327	82.23	314.81	0	18.02	0	25.21	3345.45	0	188.38	259.26	2.882
11032	1	32	25.0762	13.7	0	2	29.863	0.0524	0.2067	0.09026	0.3978	0.6693	0.2067	0.3614	1.31	751.67	1.37	52.61	923.08	0.4199	16.592	74.05	437.19	0	33.65	0	28.78	5115.77	0	378.72	766.94	3.706
11033	1	23	20.3125	32	66	1	47.749	0.02623	0.0938	0.06876	0.3852	0.2083	0	0.3124	3.39	936.27	0.57	50.43	2965.19	0	7.892	49.02	745.45	0.13205	8.96	0.65	20.56	6861.41	0	482.18	529.58	6.494
11035	1	40	21.4844	75	83	1	14.223	0	0	0.07114	0.3291	0.1341	0	0	0.33	181.02	1.08	7.56	44.82	1.1909	18.914	21.91	115.45	0	18.25	0	1.49	3084.78	0	96.08	226.17	2.162
11036	1	30	20.4294	36	56	1	43.729	0	0.2549	0.1087	0.3314	0.2549	0.2549	0.1908	0.54	292.72	0.88	11.09	313.83	0	12.018	39.69	538.46	0	14.49	0.91	19.09	9726.69	0	467.35	645.54	4.537
11037	1	35	26.2188	5	32	1	11.069	0.02206	0.284	0.11008	0.3197	0.8526	0.284	0.4263	2.62	1251.93	6.61	61.67	637.84	1.4556	28.439	129.06	87.45	0.05979	8.13	0.21	3.34	2705.1	0	185.24	115.48	1.33
11038	1	41	21.0938	53.6	35.5	2	41.059	0.0431	0	0.19048	0.6404	0.7043	0	1.5269	2.37	2449.86	2.89	30.4	711.04	0.5413	223.496	212.03	0	0	37.02	1.26	19	6898.29	0	574.12	389.04	4.942
11039	1	30	20.0609	20	33	2	13.617	0	0.1391	0.07846	0.2935	0.1364	0.1391	0	2.21	703.88	1.25	88.48	799.32	0.8326	12.233	50	136.31	0	11.34	0	5.24	1597.12	0	128.49	349.61	2.38
11040	1	37	26.3146	75.4	45.6	2	6.509	0.02213	0	0.11909	0.6976	0.1194	0	0.8628	0.04	255.37	0.81	15.81	1302.9	0.397	28.591	32.82	144.69	0.03227	9.01	0.12	5.49	1440.48	0	100	368.87	0.822
11041	1	50	19.0311	41	56	1	13.691	0.01341	0.0423	0.12487	0.3557	0.1481	0.0423	0.2116	0.08	205.09	1.19	18.53	65.96	0.458	43.452	54.65	169.19	0	17.11	0.32	4.46	2117.21	0	123.49	781.66	0
11042	1	39	23.2335	127.4	39.6	1	14.682	0.01709	0.1404	0.05043	0.2252	0.6071	0.1404	0.375	0.3	110.37	0.75	14.3	157.97	0.6359	7.519	8.11	246.13	0	7.26	0	4.98	2336.28	0	144.11	319.47	0
11043	1	35	20.83	12	39	1	22.072	0.02756	0.24	0.07143	0.3718	1.0514	0.1581	0.6838	0.75	504.85	2.06	87.06	664.77	0.2823	21.699	62.14	234.34	0.06119	17.75	0	9.84	4137.17	0	256.51	235.44	4.042
11045	1	39	29.6875	148.7	64.6	1	27.097	0	0.1853	0.06262	0.2822	1.0184	0.1853	0.232	0.54	768.47	2.88	29.13	382.72	0	28.378	84.14	313.13	0.05311	3.56	0	10.17	3662.86	0	227.42	126.87	4.633
11046	1	46	22.4609	22.9	42.2	1	7.492	0.01236	0.1675	0.10283	0.533	0.5032	0.1675	0	0.18	497.71	1.74	63.65	315.22	0	115.267	164.89	33.78	0.02132	4.19	0	1.3	366.52	352.15	47.8	65.6	1.033
11047	1	48	22.2656	7.3	5	2	6.736	0	0.1934	0.12339	0.5161	0.6934	0	1.1858	0.58	346.63	3.91	27.37	214.9	0.9493	16.459	37.91	68.49	0	10.18	0.1	1.7	522.9	0	101.29	245.6	1.149
11049	1	35	23.1473	29	47.8	1	25.879	0.01638	0.1116	0.11417	0.2813	0.3352	0.1116	0.1864	0.24	247.75	2.16	20.72	92.14	0.4816	20.45	49.55	737.18	0.04319	11.25	0.28	10.14	5588.24	0	367.03	643.27	3.905
11051	1	46	25.4028	40.9	38.1	1	1.853	0	0	0.07841	0.4659	0.2047	0	0.1026	0.13	115.85	0.8	13.62	64.55	1.7237	8.523	23.83	23.99	0	7.84	0	0.6	172.73	0	9.6	276.06	0.286
11053	1	39	23.0517	5.3	33.4	1	18.773	0.0131	0.0451	0.167	0.61	0.2771	0	0.2771	0.15	404.63	1.51	33.33	311.22	1.1102	21.929	73.28	81.73	0	12.47	0.1	3	872.22	0	169.68	97.64	6.563
11054	1	38	23.4952	24	66	2	24.103	0	0.1456	0.03877	0.3487	0.2917	0.1456	0.0728	0.75	279.67	0.7	12.14	148.84	3.0943	14.836	38.64	235.56	0.05503	12.6	0	3.42	1386.86	0	209.4	310.18	7.442
11055	1	47	20.0778	4	6	2	99.659	0.03985	0.045	0.47145	1.1482	0.7447	0	1.4433	0.25	600.81	1.44	277.93	941.18	0.262	43.548	55.65	485.12	0.14151	20.55	0	13.59	11961.7	0	851.79	309.58	12.353
11057	1	32	20.7613	92	83	1	117.155	0	0.0834	0.07527	0.5027	0.4067	0.051	0.136	0.25	184.15	1.28	16.46	154.69	0	36.951	38.05	2100	0	27.55	0.72	16.29	12839.4	0	815.9	1067.52	100.871
11058	1	41	24.7676	6.4	48.6	1	109.441	0	0.1483	0.23964	0.7383	0.754	0	0.4517	0.35	817.83	0.94	3036.76	1211.88	0	25.291	57.56	1219.83	0.23543	34.75	1.08	72.86	9686.77	0	1363.64	1069.67	16.256
11059	1	29	28.4055	36	70	2	3.631	0.04962	0.3651	0.04962	0.3722	0	0.3651	0.2733	0.08	177.18	4.31	54.95	72.81	0.5	35.511	26.05	43.21	0.2438	2.72	0	3.87	873.95	0	31.22	22.72	2.806
11061	1	23	17.9282	35	55.7	2	59.545	0	0.0485	0.09434	0.4453	0.437	0.0485	0	0.15	293.28	1.29	1132.74	123.51	0.8912	22.912	50.66	1053.57	0	19.82	0.42	20.2	8676.47	0	289.51	633.55	0
11062	1	35	21.7738	42	77	2	5.337	0.15285	0.6121	0.05091	0.5518	0	0.6121	3.6682	2.57	107.98	0.1	5.35	1432.43	0.33	12.563	7.98	40.49	0	17.06	0	1.52	716.53	0	68.06	190.29	0.541
11066	1	44	20.8117	59	47	2	51.415	0.08687	0.2707	0.40827	0.7023	0	0.1236	0	834.91	533.98	1.61	89.08	710.53	0	12.573	106.31	82.06	0.18302	14.15	2.14	32.28	8815.26	308.35	0.16	252.58	6.173
11072	1	35	26.2596	29	71	1	125.543	0.10077	0.8586	0.10173	1.1516	0.3351	0.8586	11.4921	8.66	82.23	0.39	8.9	11342.1	0	1.139	13.61	980.2	0	13.46	0	29.47	18245.1	0	2445.65	288.55	10.341
11073	1	32	20.8325	49	49	2	23.642	0.13003	0.279	0.91926	0.4674	0.4406	0.1469	0.5886	3.12	137.54	1.38	391.59	1372.01	3.8454	16.096	129.86	276.52	0	6.16	755.05	31.14	4219.95	12.12	0	263.16	24.537
11074	1	35	24.9108	39	67	1	36.65	0	0.2423	0.0841	0.4372	0.3793	0	0.1902	0.36	102.73	0.16	87.04	206.31	0.4679	6.721	8.74	540.88	0	20.45	0.82	38.19	5562.59	0	526.7	648.65	4.387
11075	1	37	23.8087	16	47	1	94.014	0	0	0.11423	0.3728	0.1765	0	0	0.08	260	1	91.88	169.31	0	21.63	43.19	571.75	0.04043	16.47	0.98	11.57	11913.4	0	784.04	617.77	6.221
11076	1	36	20.8611	40	37	1	5.866	0.00841	0.0532	0.11554	0.1188	1.1089	0	0	1564.36	6.64	0.58	5.45	1529.13	0.2603	0.547	15.39	27.23	0.49249	15.19	0.81	24.6	3719.51	751.31	0.29	223.52	1.209
11077	1	44	23.2335	29	34	2	11.92	0	0.1332	0.0472	0.3775	0.5827	0	1.0211	0.39	580.19	1.63	80.06	665.52	0.3119	10.708	28.77	92.54	0	6.51	0	2.43	1150	0	184.8	176.39	1.565
11080	1	32	24.8579	37	48	1	42.937	0	0	0.09005	1.012	0.2472	0	0	0.57	20.36	0.11	16.44	464.77	0.5091	3.779	2.8	321.88	0	18.46	0.21	7.3	2237.27	0	451.67	228.64	12.752
11081	1	24	18.8707	10	57	2	9.569	0.07072	0.0486	0.3009	0.3869	0.0781	0.3909	0.7032	840.29	301.34	0.57	4.12	318.87	0.6517	1.317	80.8	34.46	0.77329	16.96	1.6	0	3782.52	98.88	0	503.12	3.278
11083	1	28	22.3757	26	20	2	28.86	0	0.0668	0.14845	0.7165	0.4209	0	0.2102	0.14	147.25	0.35	24.53	233.47	1.5441	13.736	13.74	152.76	0.0958	11.95	0	5.85	1019.38	0	202.21	472.97	0
11084	1	27	22.6562	17.5	12.4	2	67.993	0	0.2545	0.18953	0.6155	0.5097	0.2545	0.5097	0.23	51.52	0.34	15.5	186.27	0	8.838	6.84	2198.2	0.03877	12.51	0	19.83	13576.6	0	1003.46	595.61	0
11085	1	30	27.0552	66	74	1	136.631	0.06422	0.4257	0.17157	0.5882	1.5149	0	1.7327	1.05	253.93	1.19	92.12	221.19	0.8463	12.247	16.63	1834.51	0	21.01	1.5	36.63	12403.1	0	2582.89	913.11	9.42
11086	1	34	19.3337	36.2	55.3	1	41.42	0.08441	2.174	0.13344	1.1833	0.3619	2.174	0	2.04	40.76	0.18	1.95	5114.16	0	3.578	11.56	406.02	0	14.48	0	10.1	4874.85	0	1529.59	253.29	6.181
11087	1	21	24.3141	32	33	2	131.423	0.06507	0.3807	0.20861	1.101	0.9983	0.2775	0.8883	0.68	761.48	0.51	11923.1	2866.8	0.7238	12.318	38.97	2357.66	0.27739	10.28	0	57.96	8017.33	0	1598.81	383.87	10.651
11089	1	28	24.2215	5	52	2	36.52	0	0.6485	0.17969	2.1562	0.6262	0.6485	0	11.96	55.69	0.27	1.68	5787.23	0	1.092	17.15	185.66	0.02848	19.21	0.25	4.51	2059.75	0	526.96	240.88	8.405
11090	1	44	19.257	25	25	1	23.579	0	0.0475	0.08326	0.4989	0.1902	0.0475	0.1902	0.16	96.5	0.35	27.44	280.85	0.3609	9.371	8.39	369.05	0	9.13	0	4.74	5732.32	0	296.84	310.79	2.418
11091	1	45	21.3675	34	58	1	53.571	0.07	0.4275	0.16667	1.2147	0.32	0.4275	0	1.05	39.37	0.16	8.82	1370.97	0.4581	1.846	1.83	513.42	0	15.81	0	11.42	4414.01	0	493.39	613.4	21.767
11092	1	31	24.5089	28	34	1	19.939	0.02237	0.1027	0.1337	0.3984	1.26	0	0	0.71	1293.6	1.99	72.01	1180.64	0.8037	35.756	130.81	204.76	0.13114	15.75	0.15	11.42	5724.45	0	349.69	230.77	3.015
11093	1	46	20.2395	33.4	29	1	116.747	0	0.111	0.39531	1.0972	0.7768	0.111	0.7599	0.22	181.1	1.32	235.04	263.76	1.2964	35.512	25.2	2226.28	0	23.67	4.98	13.85	11327.7	0	698.87	844.94	15.943
11094	1	42	21.7192	25	45	1	20.69	0	0.3797	0.14434	0.7531	0.3667	0.3797	5.3188	1.09	21.49	0.18	0.9	1538.46	0	1.491	2.03	474.79	0.10674	19.14	0.85	5.28	2749.41	0	272.41	538.76	5.438
11095	1	30	22.4996	56	66	1	0	0.06326	0.627	1.31029	0.7894	0.2444	0.9795	0	2481.34	14.1	0.33	0.76	2239.26	0.3858	1.18	26.56	24.87	1.33188	9.27	0.65	0	3936.57	117.82	0.21	228.92	8.632
11097	1	32	24.0055	46.5	26.9	2	49.072	0.02058	0.2549	0.12356	0.2325	0.5728	0.2549	0.6359	1.19	649.36	1.06	20.61	1065.42	0.7238	17.425	71.83	475.9	0	14.27	0.25	6.02	5597.42	0	501.33	654.36	20.201
11099	1	44	22.0317	21	48	1	86.086	0	0.4634	0.06279	0.1965	0.6748	0.4634	0.7584	0.81	2061.86	5.57	58.61	613.64	0.6179	79.897	126.8	781.25	0	17.62	0.54	9.07	8913.31	0	609.52	290.29	41.631
11100	1	30	28.441	74	69	2	49.578	0	0.2875	0.12432	0.3324	0.575	0.2875	0.1435	2.21	1678.89	1.31	37	1213.64	0.6009	25.367	85.04	572.73	0	15.36	0.54	16.67	7500	0	649.24	423.45	9.167
11101	1	28	24.7475	37.1	39.8	1	51.648	0.01944	0.1792	0.073	0.3457	0.1434	0.1792	0.1434	0.09	133.72	1.14	15.2	93.27	2.7807	24.302	20.35	676.1	0.17612	19.6	0.25	12.15	6382.23	0	510.99	506.64	4.828
11103	1	42	25.3906	44	75	2	55.906	0	0.1464	0.05367	0.2856	0.2344	0.1464	0.1172	0.42	395.73	1.2	38.99	712.33	1.0342	10.812	28.76	646.55	0	7.69	0.17	18.84	7034.78	0	590.63	404.26	4.346
11104	1	30	28.0404	43.1	25	1	17.93	0.0118	0.1819	0.08153	0.3491	0.3037	0.1819	0.4861	2.41	851.56	0.98	165.43	1429.32	0	30.43	39.84	280	0.01545	6.72	0.15	4.6	2511.28	0	353.05	108.27	1.244
11105	1	28	27.2817	27	14	2	12.128	0.03866	0.1268	0.081	0.3962	0.4226	0.1268	0.1694	0.46	239.2	0.5	125.38	678.39	0.3149	9.383	17.84	136.42	0.04132	7.52	0	4.22	1098.48	0	124.47	146.58	0.909
11106	1	27	27.0641	29	62	2	75.059	0.04033	0.4712	0.10105	0.5729	0.7866	0.4712	0	2.63	1539.2	1.19	68.45	4593.3	0	299.235	142.45	1346.82	0	22.99	0	23.7	12989.3	0	974.24	429.05	12.8
11107	1	38	21.9364	16	0	2	11.59	0.03651	0.1935	0.03999	0.2191	1.0635	0.1935	0.4845	0.35	240.67	0.6	16	412.26	0	8.615	24.69	120	0	27.32	0	4.49	1851.11	0	174.91	629.16	1.792
11108	1	23	22.4323	46	76	2	47.018	0.02911	0	0.15	0.8011	0.5254	0	2.2727	0.85	111.64	0.16	23.64	1727.61	0	1.951	7.26	577.87	0.10847	25.49	0.46	8.97	3834.39	0	768.42	481.35	4.457
11109	1	31	24.281	84.5	3.3	1	41.12	0.06162	0	0.09108	0.5927	0	0	1.1971	6.51	1146.46	0.36	34.46	2079.21	0	89.015	56.57	661.76	0	42.51	0	8.97	6212.42	0	546.33	316.53	4.897
11110	1	30	21.83	29	48	2	45.182	0	0.3279	0.06926	0.2507	0.4917	0.3279	0.2733	0.13	177.88	0.27	14.88	662.04	0	8.061	8.58	500	0	17.94	1.47	32.72	9803.92	0	375	708.1	6.148
11112	1	39	16.5289	110	52	2	5.79	0	1.586	0.25803	1.1349	0.6356	1.586	2.5424	2.94	69.18	0.25	148.71	1006.94	0.7587	4.009	4.5	61.02	0	16.99	0	0.9	423.53	0	68.38	272.18	1.466
11113	1	31	21.7555	141.2	73	1	9.274	0.01924	0.2844	0.07709	0.409	0.4747	0.2844	0.4197	0.52	110.61	0.11	13.61	340	0.3032	8.182	9.13	118.68	0.04323	11.97	0	1.35	858.87	0	65.07	619.69	0.858
11115	1	31	21.2489	3.2	37.5	1	13.393	0.01979	0	0.03912	0.3912	0	0	0	1.61	206.07	0.47	27.43	436.89	1.3367	38.053	14.03	153.69	0	16.33	0	2.76	1761.24	0	119.42	266.5	1.17
11116	1	28	20.7511	40	49	2	41.873	0.05198	2.8912	0.06944	1.2632	1.5612	2.8912	0	5.9	593.61	0.58	28.07	4414.63	0	73.059	33.22	615	0.07145	20.28	0	10.79	7519.2	0	677.69	563.58	3.889
11121	1	31	25.6369	32	57	2	84.444	0.04244	0.1561	0.06469	0.906	0.8582	0.1561	1.0965	2.46	807.69	1	128.54	2805.4	0	14.76	46.54	1245.97	0.06616	29.84	1.03	27.48	11398.2	0	1520.63	713.17	16.369
11122	1	24	23.5304	33	52	1	31.078	0	0.3074	0.04508	0.575	0.3328	0.3074	0.1535	0.8	217.18	0.55	20.7	1069.46	0.6485	9.663	18.44	751.85	0.1967	12.26	0	13.1	6789.34	0	348.04	348	2.567
11123	1	31	24.4646	34.5	1.5	1	35.56	0	0	0.26197	0.4362	0.3528	0	2.1185	1.64	205.8	0.16	15.84	2332.05	0.3047	3.514	8.62	853.85	0	10.25	0.72	17.14	5301.93	0	675.09	569.48	4.674
11124	1	26	23.9188	83.7	94.7	1	97.969	0.02505	0.7039	0.08489	0.457	1.4056	0.7039	0	2.56	398.84	0.51	30.07	1842.49	0.4309	6.127	12.54	877.12	0.04068	12.08	0.44	28.9	7389.5	0	828.13	341.46	14.778
11125	1	29	26.6728	101.6	47.8	1	114.986	0.04296	0	0.14812	0.734	0.0669	0	0	1.38	337.27	0.77	19.1	734.82	0	16.045	22.55	871.9	0.05622	19.58	0	6.64	11759.4	0	746.4	420.05	15.152
11126	1	25	23.255	43.2	70.6	1	14.423	0	0.1045	0.05765	0.3824	0.2616	0.1045	0.6276	1.39	269.47	0.21	88.78	1392.24	0.2539	8.206	21.26	103.29	0	16.02	0	2.45	1550.98	0	123.08	456.81	5.1
11128	1	36	19.7777	39.6	34.3	2	79.293	0	0.0867	0.24932	0.4973	0.1335	0	0.935	0.22	78.52	0.47	37.31	656.89	0.2652	5.259	7.59	2414	0	23.82	0.3	53.6	10175.9	0	1291.25	849.69	9.304
11129	1	25	23.3887	48	69	2	114.714	0	0.1032	0.02613	0.5398	0.42	0	0.1576	0.5	233.03	0.24	17.4	1808.12	0.1527	3.62	7.78	1971.31	0.03531	14.55	0	26.04	13734.2	0	1400	922.08	0
11130	1	43	21.2306	48.3	54.8	1	107.164	0.02701	0.3861	0.09918	0.5814	0.2544	0.3861	0.3861	0.66	127.5	0.25	995.07	1233.42	0	7.45	10.78	864.75	0.23529	19.86	0	21.43	11507.4	0	1137.43	1117.73	37.664
11131	1	32	20.1732	79.3	67.1	1	37.076	0	0.8	0.10989	1.0143	1.1195	0.8	0.6402	2.13	295.52	0.34	195.52	1901.57	0	5.336	12.24	326.92	0.23695	26.28	0.56	12.58	3698.98	0	506.36	537.14	11.166
11133	1	34	26.8544	167	92	1	71.895	0.02823	0.8059	0.03276	0.4935	0.1572	0.8059	1.6093	1.29	98.97	0.14	21.23	1624.44	0	2.798	5.8	737.95	0	14.68	0.93	25.22	7051.28	0	1024.51	562.8	4.058
11135	1	26	20.1951	38.6	43.9	2	14.331	0.06009	0.0853	0.33073	0.2679	0.2003	0	0.2676	435.78	226.02	1.38	3.35	189.35	5.7205	3.724	69.39	35.89	0.95902	7.7	1.43	0	5170.07	205.95	0.2	228.6	1.844
11136	1	40	22.8928	56.6	52.7	1	8.713	0.02082	0.0902	0.0754	0.1989	0.2882	0.0489	0	156.4	72.85	0.13	1.22	40.91	0.7716	1.134	115.12	14.85	0.19661	14.77	0.77	0	3656.68	103.94	0.02	367.63	4.234
11137	1	23	25.2174	19	37	1	98.837	0.03639	1.3711	0.09333	1.3292	0.2213	1.3711	4.7909	2	12.61	0.27	3	1936.71	0.2028	0.372	3.14	937.5	0	16.35	0.25	33.01	14800.8	0	1639.53	716.49	14.85
11138	1	40	20.4491	31	60	1	134.123	0.21147	0.9276	0.31183	0.8441	1.6219	0.9276	3.2509	1.45	20.16	0.14	0.85	5547.11	0	0.48	8.09	1448.35	0.03629	9.01	0	18.69	6638.57	0	1654.03	431.63	40.671
11140	1	43	23.3355	118.1	59.8	1	39.219	0.22466	0.5304	0.26952	1.661	0.5223	0.5304	2.3887	0.78	4.07	0.37	2.81	1215.63	0	0.758	2.9	263.53	0	10.48	0	4.51	6985.74	0	1410.26	237.89	1.666
11141	1	26	27.7767	98	70	2	15.73	0.05244	0.1786	0.66232	0.6135	1.0602	0	0.5894	1096.14	23.47	0.16	416.29	704.97	0	1.644	4.31	18.84	0.59511	4.73	0.4	0	3695.49	64.59	0.03	100.74	1.859
11142	1	46	26.7229	14	21	2	6.688	0.12075	0.3557	0.79245	0.6604	0.7138	0.2851	0	989.13	267.49	1.76	64.32	877.51	0.736	7.305	50.41	6.33	1.3289	6.17	0.4	0.54	3504.5	205.62	0	129.58	1.497
11143	1	30	24.7409	112.6	79.5	2	4.968	0	0.5117	0.06	0.8687	0.4551	0.5117	3.5938	6.74	37.44	0.23	1.92	5522.73	0.1058	1.062	8.84	65.45	0	8.82	0	1.56	668.48	0	91.88	221.72	1.212
11144	1	39	27.2932	162.7	83.4	1	13.864	0	0.4367	0.20474	1.3886	0	0.4367	3.5	2.05	7.97	0.2	5.23	1645.24	0.2453	1.503	5.03	165.82	0	12.42	0	4.48	2779.2	0	243.01	211.94	1.104
11145	1	45	21.4249	32	42	1	18.545	0.14574	0.413	1.79259	0.9944	0.9651	0	0.1756	911.53	17.14	0.12	51.85	1909.84	0.4052	1.397	13.17	13.15	0.1786	15.19	0.18	3.58	10757.8	222.47	0.24	277.4	1.3
11146	1	38	24.1288	68.8	40.8	1	14.086	0	0	0.03703	0.7895	0.1517	0	4.1943	0.91	8.73	0.09	3.95	1194.61	0.0694	0.867	2.1	138.29	0.03797	16.27	0	4.23	2361.68	0	178.85	859.71	3.403
11147	1	34	22.9591	60.1	54.9	1	76.259	0	0.6572	0.08241	1.2006	0	0.6572	0.7676	0.96	6.6	0.14	2.26	1296.67	0.0811	0.626	2.76	849.57	0.06943	16.8	1.25	21.72	20359.3	0	1618.71	398.09	4.836
11150	1	37	19.257	36	46	1	18.651	0.15938	0.3194	0.79688	0.4601	0.0809	0.0809	0.1617	0.7	328.13	0.77	41.32	3693.88	1.0633	10.99	102.99	199.11	0.04338	0	1087.46	13.31	11311.3	14.84	0	529.74	8.827
11151	1	39	26.2917	50.8	33	2	10.69	0.03132	0.321	0.35322	0.4332	0.0914	0	0	61.19	62.55	0.23	1.39	22.29	0.335	2.002	39.94	24.11	1.15781	17.17	0.9	0	6984.33	957.47	0	397.08	3.231
11156	1	37	28.0404	60	56	1	5.199	0.0074	0.0703	0.26638	0.3249	0.1562	0.0312	0.5	59.52	20.71	0.3	1.53	15.91	0.5347	1.974	13.83	3.01	0.07453	8.28	0.1	6.63	5537.46	261.79	0.08	271.01	3.015
11159	1	44	19.0193	49.1	21.9	1	114.37	0.01808	0.685	2.04802	1.8503	0	0.7094	1.8953	830.32	12.43	0.15	151.61	1026.37	0.5503	1.142	8.04	143.02	0.97222	10.14	1.94	0	1933.33	337.73	0.67	283.33	22.672
11160	1	28	19.0039	34	69	2	50.524	0.08543	0.4848	1.51739	1.0761	0.7043	0	2.1156	3225.81	34.46	0.11	3.73	3188.62	0	1.636	18.11	27.28	0.32456	18.99	1.68	0	4603.66	381.36	0.92	262.5	11.627
11161	1	38	24.3865	91.3	64.9	1	9.772	0.04814	0.0614	0.16501	0.3712	0.0982	0	0	67.79	84.4	0.65	4.55	56.59	0.2172	5.135	26.24	17.42	0.13664	10.5	0.56	0	4247.97	304.28	0.03	286.11	1.29
11164	1	30	22.3133	54	68	2	22	0.06889	0.4109	0.89109	0.7583	0.3149	0	0.063	644.23	153.01	1.23	36.72	1258.87	0.5391	4.981	32.89	0	1.3807	15.69	0.33	0	7453.7	113.73	0	549.48	2.456
11165	1	40	22.68	162	43	2	20.95	0.12325	0.6486	0.86713	0.9476	0.507	0.1012	0.7094	1321.48	60.83	0.13	6.7	2011.39	0.2539	2.379	6.11	16.15	0.10983	18.28	0.2	0	1466.22	171.66	0	403.14	1.922
11167	1	22	20.7031	66	72	1	7.894	0.01948	0.1843	0.34435	0.2975	0.5582	0	0	464.65	193.26	0.56	15.17	155.89	0	2.624	80.67	26.52	0.8522	6.76	0.42	0	4033.33	254.28	0.06	207.11	1.846
11168	1	42	21.83	24.3	21.2	2	0.973	0	0.0595	0.10477	0.1255	0.1812	0	0.0465	634.75	5.7	0.26	9.52	1330.51	0.2563	0.496	9.41	3.99	0.1519	9.9	0.38	31.11	5868.42	111.31	0.02	151.3	0.496
11169	1	45	21.7738	41	54	1	17.464	0.02468	0.2219	0.46921	0.536	0.5321	0.1122	0.4209	433.76	59.97	0.57	15.29	406.63	0.458	2.552	5.34	7.8	0.08453	7.11	0.2	1.7	2932.62	270.43	0	131.69	2.639
11170	1	47	20.4294	93.7	76.4	1	8.794	0	0.1795	0.41056	0.1889	0.0979	0	0.0979	0.19	79.57	0.27	7.43	204.2	2.1484	6.278	40.13	220.36	0.06422	2.2	263.43	7.7	8524.31	12.02	0	385.39	2.941
11171	1	32	21.8724	13.4	23.7	1	70.871	0.05568	0.152	0.30858	0.3179	0.2712	0.0542	0.1087	635.61	99.57	0.29	16.92	921.57	0.1576	2.848	14.11	231.52	0.56667	17.26	1.21	0	2098.77	194.58	0	916.08	27.183
11172	1	46	24.0346	46	21	1	4.551	0.0423	0.1096	0.58092	0.7995	0.3506	0.1237	0.3097	90.88	7.35	0.12	269.26	153.08	0.2162	2.417	1.54	3.06	0.15938	5.95	0.04	0.49	548.82	348.58	0	171.01	0.518
11173	1	35	19.6752	94	89	1	101.19	0.07969	0.5009	1.17188	1.1719	0.3154	0.1889	0.126	1552.88	67.61	0.28	429.27	1939	0.1545	2.572	6.14	67.27	0.82178	17.81	1.91	0	10955.9	630.22	0.36	381.73	11.968
11176	1	33	23.03	71.1	80.3	1	14.646	0.04119	0.1557	0.3288	0.4188	0.1381	0.1381	0	182.46	138.86	1.17	8.27	146.62	0.6179	4.215	17.49	38.02	0.12178	6.32	0.26	2.38	3048.97	0	0.07	109.07	7.5
11177	1	28	24.9108	120	90	1	4.351	0	0.0451	0.32314	0.2573	0.3063	0.1752	0.2789	0.13	84.54	0.25	2007.19	234.76	1.2335	4.95	9.46	2.42	0.19351	6.67	0.26	1.99	2207.29	21.88	34.29	128.79	1.566
11179	1	26	18.2183	31	52	2	11.456	0.02162	0.153	0.39011	0.4505	0.3832	0.0956	0.2872	251.82	4.64	0.23	1.75	405.56	0.1489	0.55	8.56	70.4	0.69619	14.37	1.41	0	7579.79	637.1	0	348.66	5.092
11183	1	28	24.0569	10	14	1	19.808	0.08067	0.5914	0.54921	0.6213	0	0	0	316.94	278.57	1.28	6.84	227.1	0.5157	3.469	143.54	22.81	3.43049	25.78	0.44	0	4352.68	484.06	0.19	465.64	7.989
11184	1	31	24.0346	35	34	2	0	0.00647	0.15	0.33082	0.2199	0.6175	0	0	708.25	104.09	0.28	56.04	126.18	0.4538	5.033	125	123.55	0.79461	10.26	0.85	0	3008.93	171.76	0.08	413.04	5.905
11185	1	44	20.0288	74.4	44.8	1	14.351	0.06862	0.2228	1.10879	0.887	0.2462	0	0	968.05	42.04	0.28	9.12	1088.39	0	5.318	12.75	1.04	1.04325	7.02	0.12	0	1996.71	136.36	0.12	127.36	2.01
11187	1	42	17.9089	31.5	71.8	1	20.881	0.00375	0.0441	0.12175	0.0599	0.4195	0.4023	0	302.68	7.74	2.68	10.31	1202.7	0.0549	0.942	3.61	60.54	0.1634	12.03	3.39	16.39	6170.21	272.59	0	402.97	5.986
11189	1	29	22.4001	16	35	1	12.018	0.12476	0.22	0.02495	0.5857	0.3359	0.2239	0.5009	2.77	215.12	0.29	7.01	285.71	1.6238	1.448	205.43	66.5	0	11.13	0.94	8.23	5081.72	139.97	0	412.63	4.867
11190	1	31	26.7698	8	53.6	2	6.224	0.0211	0.0614	0	0.3172	1.8286	0.4424	1.752	2	20.19	0.18	4.53	94.22	0	0.468	49.31	114.65	0	13.24	3.04	54.51	4958.57	314.92	0.14	299.09	9.785
11191	1	29	24.0238	120.7	90.8	2	28.333	0.07288	0.2036	0.52288	0.3399	0.3763	0.1645	0.5412	160.93	202.14	3.48	21.57	131.58	0.3119	11.41	37.82	56.96	0.46275	19.39	1.37	0	1628.57	274.04	0.28	462.48	5
11194	1	32	22.1003	30	51	1	16.121	0.16667	0.7144	0.0118	1.036	1.6502	1.0079	2.915	8.76	451.39	0.51	26.53	1112.55	0.2365	1.479	439.24	66	0	14.05	1.84	10.79	5882.35	97.1	0.06	240.78	14.749
11195	1	43	21.4844	2	50	1	0.151	0	0.1442	0.14912	0.0895	1.7183	0.8333	1.4048	0.33	26.37	0.78	78.26	193.64	0.368	4.478	4.53	0.67	0.57456	0.39	0.08	0.12	83.49	6.49	1.88	10.83	0.19
11196	1	44	21.2084	29	49	1	21.469	0.05198	0.1985	0.37525	0.1208	1.4091	0.1624	0.7025	2.05	1320.15	1.12	61.86	2018.35	3.2082	7.334	111.61	37.74	2.00685	15.2	1.85	5.94	9298.25	155.93	174.8	412.01	6.887
11197	1	31	22.3133	76.1	79	1	9.014	0.05413	0.184	0.44472	0.0941	0.386	0.0963	0.1445	0.96	371.32	0.27	23.3	1274.94	1.4886	5.147	43.01	19.57	0.9162	16.29	0.29	3.56	2366.26	126.53	39.09	457.08	3.129
11198	1	31	27.2392	55	43	2	7.16	0.08393	0.042	0.10472	0.0839	0	0	0.1642	0.15	25.42	0.15	62.61	543.33	0.9513	2.925	8.22	44.73	0	0.95	202.68	6.16	3436.69	5.16	0.04	787.88	3.395
11200	1	28	21.5139	3.3	0	1	40.212	0.06032	0.0775	0.35808	0.1551	0.7195	0.1598	0.7988	0.85	201.73	0.24	12.31	1019.66	0.9097	7.052	23.03	49.32	0.58621	9.11	0.74	12.43	4060.24	55.94	254.74	108.29	6.683
11201	1	36	24.0055	75.4	76.1	2	7.198	0.25016	0.2413	0.63238	0.4279	0.655	1.0933	2.6167	1.29	137.14	0.39	98.77	2132.13	2.1833	12.308	51.74	85.12	0	0.4	615.38	7.13	2275.69	19.26	0.07	368.47	2.94
11202	1	44	24.0346	21	25.8	1	25.312	0.02356	0.1966	0.31475	0.1924	0.3259	0.4888	0.4888	2.9	39.63	0.31	28.14	1768.42	0.5548	9.85	47.49	163.13	0	1.03	290.68	15.55	3818.37	27.87	0.8	132.91	11.866
11203	1	28	20.7008	116.6	46.4	1	0.693	0.02867	0.0992	0.2108	0.0744	1.8737	0.4079	0.7598	0.2	193.45	0.66	26.34	166.67	1.2805	4.333	45.04	0.72	0	3.58	0.14	1.28	322.03	13.45	4.23	108.77	0.286
11205	1	28	22.0581	88.1	72.7	1	5.077	0	0.09	0.13501	0.1201	0.1835	0.1835	0	2.44	71.74	0.12	27.91	2378.47	0	2.759	23.87	16.35	0	0.63	338.55	1116.24	920.85	8.29	0	291.55	2.772
11206	1	28	20.3125	17.7	18.9	2	32.385	0.04597	0.2294	0.35114	0.2539	0.4545	0.0649	0.4545	1.18	316.54	0.45	23.52	1384.11	1.0738	6.429	36.2	70.97	0.22531	21.08	0.89	13.39	5484.5	250.3	391.03	581.8	9.153
11211	1	26	21.2183	9	57	1	2.293	0.12103	0.2481	0.01982	0.4713	0.6187	0.3141	3.4652	1.77	54.36	0.23	4.4	120.22	0.2155	0.262	108.23	13.63	0	12.63	0.32	15.07	4124.09	78.06	0.14	254.55	3.237
11212	1	41	19.052	47	48	1	4.403	0.04848	0.0407	0.01936	0.337	0.0314	0.0628	0.1887	0.05	84.1	0.82	10.55	29.55	6.0051	2.006	36.39	11.21	0.41176	6	0.08	12.1	2822.97	90.9	0	244.11	2.71
11213	1	39	21.5045	64.7	64.9	1	24.865	0.02982	0.1267	0.1434	0.1168	0.1836	0.1836	0.3678	0.22	69.38	0.36	25.64	166.12	1.4239	4.719	11.81	62.66	0	18.42	0	5.12	5167.13	19.41	157.52	900.48	3.741
11214	1	39	24.6097	8.7	23	1	10.673	0.05131	0.0325	0.16841	0.0685	0.5848	0.1949	0.3899	0	441.7	0.35	9.32	183.99	0	9.417	37.44	19.78	0.18194	29.12	1.25	4.27	6308.59	153.93	190.23	1048.7	4.747
11216	1	30	24.7676	74.1	0	1	17.544	0.01307	0.0524	0.26946	0.3184	0.2365	0.177	0.2365	1.11	100.65	0.4	263.99	478.1	1.6653	5.974	16.56	45.18	0.14266	16.06	0.43	12.84	7744.87	176.84	155.98	368.49	4.045
11219	1	37	24.0055	12.8	15.7	1	15.545	0.05606	0.0812	0.43688	0.1993	0.3011	0.1506	0.3011	0.29	364.68	0.5	802.24	285.09	0	8.177	28.69	19.52	0.33959	17.92	0.39	7.1	13101	87.25	156.74	308.82	3.251
11220	1	47	22.7615	60.4	67.8	1	3.683	0.01208	0.0363	0.28598	0.1172	0.1871	0.0624	0.0567	0.15	233.87	0.18	17.46	93.77	0.8768	16.398	35.28	9.94	0.03541	15.61	0.11	6.74	2553.37	0	32.54	432.53	1.898
11221	1	25	19.2894	47	81	2	101.282	0	0.3267	0.16334	0.49	0	6.2381	0	6.14	16.46	0.44	1.54	3085.71	0	1.063	6.9	372.61	0	1.16	26.72	56.19	5301.66	24.29	0	238.14	1.147
11222	1	36	25.9645	121.7	21.8	1	5.281	0	0.3819	0.93366	0.212	1.0145	0.2531	0.5072	0.86	95.31	0.6	37	943.82	3.9163	11.089	216.26	34.09	0	1.67	957.72	3.08	1172.93	12.55	0.22	181.12	3.329
11228	1	26	19.8178	20.8	61.6	2	12.471	0.13705	0.2892	0.7921	0.0304	0.5539	0	0.1846	0.64	109.52	0.62	80.97	2501.31	1.8007	23.158	224.56	112.72	0	0.51	1323.51	6.46	6988.51	18.26	0	598.02	10.33
11230	1	39	21.1927	96.1	65.9	1	6.151	0.16132	0.5748	0.79808	0.1667	0.1462	0.1462	0.5859	0.48	158.12	0.57	48.39	3361.17	2.0827	8.102	100.73	64.41	0	0.38	1080.29	2.02	1165.1	169.93	0.45	475.98	4.893
11231	1	38	22.5827	25.3	13.9	1	22.96	0.02165	0.1545	0.16033	0.1537	0.058	0.2903	0.7522	0.6	297.81	0.41	31.73	1045.52	1.0077	5.803	21.61	27.73	0.135	21.4	1.4	8.76	4764.34	2810.48	133.64	553.72	11.667
11236	1	28	20.1951	55	67	1	1.379	0.04171	0.0413	0	0.2452	0.6612	0.3023	0.3023	4.79	175.23	0.2	1.89	297.36	0.6993	1.088	160.05	21.22	0.04834	9.59	0.28	0	4128.21	130.43	0	271.7	2.743
11238	1	30	19.9594	10	48	2	2.442	0.12596	0.7981	0.71474	0.391	0.2191	0	0.4381	0	38.14	0.92	8.32	147.17	0.4199	0.573	137.4	541.98	0.07949	1.03	0.14	4.2	3101.91	0	3.89	291.85	4.444
11240	1	27	22.1367	121	85	2	30.918	0	0.71	1.42005	0	3.0324	0	0	0.02	220.6	0.23	62.27	4878.05	0	4.131	21.36	466.46	0	2.02	213.65	8.4	10214.5	159.8	5.06	819.44	5.505
11241	1	37	23.1206	60	81	1	6.292	0.00923	0.037	0	0.3049	0.2792	0.2148	0.1792	0.14	32.89	0.27	0.92	15.74	2.2532	0.549	22.01	19.64	0.20094	13.38	0.77	38.31	8544.84	132.66	0	621	6.778
11242	1	34	21.6441	33.8	37.1	2	15.548	0.05746	0.269	0.51754	0.1725	0.2892	0	0.1928	0.38	67.54	0.59	101.96	389.65	3.0272	10.519	174.53	166.91	0	4.33	726.42	34.62	6064.92	15.97	0	370.95	2.944
11243	1	29	25.8065	113.1	69	2	16.101	0.06184	0.2367	0.32391	0.0773	0.4557	0.1137	0.2274	0.2	54.18	0.89	11.01	290.51	1.8007	10.832	128.61	196.67	0	1.03	542.77	17.55	5701.42	35.24	0	523.13	3.652
11244	1	40	24.677	91.6	69.4	1	2.407	0.02141	0.3431	0.38562	0.2435	1.3436	0	0.2687	1.45	168.3	2.06	54.52	455.45	0	9.964	166.41	23.82	0	0.87	1058.04	2.54	1216.31	24.32	0	268.94	0.954
11245	1	30	18.3655	7.2	44.5	1	40.864	0.11245	0.6381	0.73247	0.3147	0.5244	0.1047	0.4197	0.14	88.13	1.09	32.01	317.09	5.3252	17.391	52.33	309.88	0	2.89	495.97	29.61	8196.72	54.11	0	493.03	9.126
11249	1	31	22.46	16.9	18.7	1	41.681	0	0.162	1.45949	1.1354	1.9306	0.2755	0.8265	0.26	59	0.29	20.33	606.77	0	8.116	18.74	270.36	0	0.57	92.17	15.42	12075.5	32.82	4.18	237.39	5.445
11252	1	25	17.782	25	53	1	72.637	0	0.1232	0.55399	0.1063	0.4746	0	0	0.47	43.9	0.43	0.74	1263.51	1.8503	0.955	17.19	1717.95	0.12358	0	0.15	4.55	4349.44	0	11.77	487.23	26.818
11255	1	22	18.4265	9	46	1	6.418	0.02712	0	0.01356	0.0599	1.1738	1.1738	0	3.36	24.12	0.08	1.58	450.78	2.0794	3.461	7.03	193	0	0.21	0	3.18	1745.41	0	0.51	281.45	2.206
11259	1	27	20.8117	82	90	2	11.4	0	0.0338	0.37113	0.182	0.4226	0	0.4226	2.51	45.1	0.49	6.38	2376.11	2.3818	0.562	24.05	1254.55	0	0	0.06	2.86	3617.65	0	0.89	421.93	4.201
11263	1	27	21.5045	99	83	1	18.963	0	1.165	0.53074	1.2702	1.4686	0	4.4058	0	64.97	0.08	5.9	5322.58	0	1.029	4.65	211.88	0	0.75	23.34	7.99	1099.4	0	1.65	500.72	1.155
11264	1	24	21.7738	18	53	1	40.87	0	0.0458	0.18357	0.5664	0.2198	0	0.2198	1.07	194.06	0.22	31.36	2878.61	0	16.093	31.88	155.37	0.09791	3.44	561.74	8.96	6331.52	29.44	4.09	582.21	7.492
11265	1	30	22.8624	23	44	1	11.174	0	1.1706	1.96139	1.0087	1.6667	3.3333	6.6794	5.51	163.14	0.91	87.82	11081.6	2.4349	6.831	28.29	155.37	0	0	287.28	13.12	4058.7	4.92	0.91	117.65	2.243
11267	1	29	25.5296	66.4	42.2	1	3.364	0.3359	0	0	1.0077	0	0	3.119	9.14	123.33	0.24	25.5	5695.07	0	2.303	13.51	109.05	0	0	105.48	1.93	1217.11	100.19	0.82	271.43	0
11272	1	32	23.4375	10	38	1	7.454	0	0.6262	0.17872	1.0914	1.0397	0	0	0.34	50.61	1.08	5.9	649.35	0.3994	0.413	82.87	1509.12	0.32447	0	0	2.12	2609.59	0	4	476.64	3.279
11274	1	24	19.3337	105	16	2	4.313	0	0	1.54724	3.0984	3.5598	3.5598	0	3.42	90.94	0	13.03	1567.8	0	2.426	4.85	46.05	0	0	42.78	1.65	252.09	25	0	434.78	0
11289	1	42	24.0346	7.5	26.7	1	6.257	0.11102	0	0.44492	0.2737	0.1379	0	0	0.27	34.11	0.07	28.23	63.86	0	4.231	83.75	923.73	0.1504	1.5	0.16	2.78	3902.44	0	3.25	461.41	4.915
11291	1	37	28.0404	135	92	1	1.792	0.20349	0.3558	0.15233	0.7132	1.7727	0	0.8863	3.49	49.22	0.21	11.56	657.26	3.7006	3.119	13.64	182.99	0.06767	0.41	0.09	0.49	927.15	17.32	0.68	215.77	0.355
11301	1	38	22.3082	16.8	19	1	16.828	0.05	0.2504	0.59924	0.1844	0	0	0	0	63.36	0.42	60.45	283.21	1.5127	6.504	15.88	934.11	0.80266	1.85	0.11	3.25	4385.96	12.99	2.65	866.04	12.35
11302	1	36	24.539	18	42	2	24.651	0	0.0514	0.07706	0.1367	0	0	0	0.39	5.14	0.86	9.29	286.61	0.4888	0.819	17.81	567.11	0.11802	1.28	0	3.28	3665.16	0	5.67	569.17	8.25
11306	1	37	20.9321	11	60	1	26.841	0	0.3043	1.21951	3.3449	1.9027	5.7081	1.9027	3.72	127.29	0.15	51.06	11145	0	0.672	9.64	153.68	0	2.07	28.1	12.8	1511.77	0	7.85	648.8	7.807
11307	1	46	20.6905	99	79	1	2.843	0	0.2187	0.04367	0.15	0	0	2.2436	0	35	0.1	2.27	99.67	2.3818	2.419	3.38	298.5	0.04852	0.21	0.1	0.67	1746.31	13.35	0.96	452.54	1.855
12003	2	27	21.7079	8.7	11.4	2	82.621	0.01577	0	0.12115	0.299	0.5097	0	0.1705	2.18	1560.05	2.2	22.51	738.51	0	17.95	159.92	1626.17	0.0349	32.11	1.5	18.18	6250	0	904.56	1140.51	11.817
12005	2	37	23.5883	9	22	1	24.109	0	0.0338	0.21496	0.5819	0.3429	0	0.445	0.76	388.25	2.31	41.61	184.48	1.9709	121.967	95.79	356.5	0.12143	19.77	0	6.31	4590.91	0	337.21	769.23	3.969
12006	2	43	23.2335	55.8	53.3	1	22.659	0.01575	0.2623	0.16827	0.6791	0.7	0.2623	0	0.12	344.07	3.99	416.04	209.95	0.4486	20.656	34.98	362.07	0.11076	29.71	0	15.03	6519.82	0	128.76	1330.46	6.875
12007	2	29	31.6337	9.3	7.1	2	17.702	0.02613	0.1656	0.34441	0.2188	0.3405	0.2549	0.085	1.2	74.47	1.13	33.09	599.01	0.8323	16.291	141.04	203.82	0	1.51	789.84	13.17	6611.91	14.32	0	318.06	6.009
12008	2	38	25.4581	101	93	1	5.828	0.04152	0.6975	1.26203	0.3519	0.6343	0	0.403	0.3	160.76	1.17	87.59	1163.95	1.7214	10.478	99.86	50.93	0	0.16	893.11	4.3	6063.83	6.55	0	98.36	1.117
12009	2	33	32.6294	66.7	63.6	1	42.277	0.02309	0.039	0.12515	0.6169	0.5183	0	0	0.22	435.1	2.58	71.52	238.81	0.5598	15.784	47.82	502.33	0	28.42	0.75	11.33	5577.89	0	320.91	747.14	0
12011	2	30	20.6852	18	52	1	16.552	0.10638	0.1558	0.3035	0.164	0.3954	0.1318	0	0.65	65.08	0.41	19.11	957.6	2.1405	7.805	115.92	177.84	0	1.54	803.71	12.04	6581.11	16.56	0	316.38	5.149
12012	2	36	20.0773	61	56	1	0.175	0.23229	0.5188	0.28646	0.2583	0.6854	0	1.0274	1.18	77.71	2.84	1178.4	2355.77	0	18.468	366.37	0.72	0	0	1120.12	0.54	0.17	5.14	0	0.12	0.133
12014	2	27	25.9107	133.7	93.2	1	29.491	0.01819	0.1212	0.06204	0.4954	0.4962	0.0746	0.1489	0.88	657.89	0.77	75	331.05	0.524	18.333	51.75	154.85	0.03472	23.41	0	6.51	1413.79	0	164.78	621.72	9.775
12016	2	33	22.9854	56.6	50.6	1	161.554	0.06303	0.4966	0.27491	1.0924	3.1207	0.4966	1.4931	1.11	1248.37	11.04	124.02	1132.35	0	30.654	96.73	2358.76	0.12603	68.16	0	29.68	14325.2	0	2014.31	1180.31	17.638
12017	2	34	24.0346	53	51.3	2	43.008	0.04775	0.2711	0.13228	0.3131	0.9215	0.2711	0.6488	2.8	2440.3	4.58	30.79	1322.03	2.4083	22.687	172.39	605.73	0.03786	23.12	0.66	18.94	9889.43	0	1080.51	467	6.388
12018	2	37	23.833	42	62	1	23.791	0.01565	0.0611	0.19594	0.4307	0.434	0	0	0.53	369.88	2.45	33.71	157.17	0.4852	21.158	58.4	726.03	0.04262	24.9	0	18.52	8097.83	0	303.44	964.05	2.79
12020	2	45	20.7613	249.3	98.8	2	17.632	0.05097	0.2828	0.27961	0.6641	0.3392	0.2828	0.931	1.32	277.17	0.42	21.44	2238.72	0	19.158	11.82	103.13	0.02052	11.7	0.39	3.38	3307.77	0	273.42	208.97	2.397
12024	2	33	24.093	11	19	2	200	0	0	0.21927	0.9896	0	0	6.4876	1.06	142.28	0.67	50.8	1155.76	0.4172	27.814	25.16	1155.23	0	46.91	1.46	31.1	10676.5	0	1635.48	585.19	48.75
12026	2	40	20.4876	59	80	1	17.063	0.04234	0.4339	0.12823	0.7468	1.0826	0.4339	1.0826	2.22	317.13	0.43	162.98	1416.31	0.8346	4.074	11.97	184.55	0	27.32	0.33	2.94	3420.75	0	136.07	706.25	0
12027	2	31	23.1837	33.2	48.3	1	6.575	0.11064	0.266	0.48733	0.3606	0	0	0.7681	2.11	81.42	0.35	11.35	2295.24	1.3367	6.202	165.87	33.33	0	0.58	463.46	1.96	2708.33	14.99	0.05	582.11	2.84
12028	2	27	26.079	24.6	61.3	1	60.06	0	0.1056	0.12022	1.0032	0.2162	0	0.9736	0.63	184.88	0.65	21.86	793.27	0.5848	10.833	16.42	1029.63	0	8.55	0.93	16.26	7823.47	0	832.67	317.05	6.873
12029	2	24	17.5781	42	64	1	25.771	0.03125	0.2998	0.03125	0.3125	0	0.2998	0.2254	0.13	270.05	0.97	38.52	265.16	0.3619	10.856	20.53	172.46	0	13.1	0	15.3	2586.67	0	251.1	226.86	4.834
12030	2	37	26.3465	17	54	1	19.197	0	0.3671	0.14751	0.6627	0.6888	0.3671	0.3671	0.51	267.31	0.35	22.98	459.54	0.1871	6.593	15.96	171.06	0.03172	11.56	1.19	17.16	2852.94	0	150.09	802.27	4.617
12033	2	31	27.968	39	49.5	2	63.707	0.0267	0.112	0.08087	0.2426	0.6709	0.112	0.3081	2.65	1462.04	1.91	587.32	622.45	1.4475	29.16	192.25	909.09	0	18.66	0.39	15.18	11611.8	0	318.97	1065.48	0
12034	2	30	23.03	14	41	2	44.403	0	0.0728	0.13757	0.4243	0.2253	0	0.1881	2.09	257.64	0.28	110.38	1444.44	0.1321	12.336	12.9	966.17	0	15.67	1.34	11.55	6844.66	0	552.99	816.23	0
12035	2	36	27.5618	18	24	2	168.243	0	0.8241	0.20575	0.7666	0.7065	0.8241	0.5889	0.29	613.26	1.04	1845.3	2579.11	0	18.84	56.91	743.98	0.19161	19.37	0.66	25.98	11143.5	0	1603.04	305.7	0
12036	2	34	16.7062	30	72	2	15.986	0	0	0.04474	0.1898	0.2106	0	0	0.34	201.01	2.19	7.24	40.05	1.0077	17.222	30.15	380.68	0.47813	19.63	0.16	5.67	3453.13	0	208.28	449.29	4.373
12037	2	25	23.5304	2.8	14.3	1	11.59	0.01842	0.1291	0.22082	0.1842	0.0824	0.0824	0	0.15	11.67	0.43	79.88	50.11	0	19.718	14.62	44.57	0	2.86	55.67	10.88	3901.23	17.52	0.34	244.01	7.635
12038	2	32	22.5466	52	82	1	10.074	0.08468	0.4466	0.11532	0.5919	1.3754	0.318	2.8641	9.14	969.27	0.82	128.49	4303.6	0.3754	9.86	23.97	89.59	0.07931	17.83	0.3	6.21	1980.77	0	134.01	366.52	2.802
12039	2	32	22.719	39	45	2	13.389	0	0.7207	0.07732	0.6478	0.7207	0.7207	0.7207	0.55	153.49	0.2	42.84	1251.44	0	5.134	8.74	192.22	0.03722	13.46	0	2.29	2451.28	0	225.12	243.18	2.377
12040	2	30	25.4767	36	66	2	61.557	0	0	0.10068	0.3302	0.2536	0	0.2217	0.25	321.88	0.43	10.75	454.55	0.8663	10.688	16.94	1566.43	0.05645	12.5	1.55	60.56	10645.5	0	620.39	545.16	37.151
12041	2	34	20.8209	35.5	61.5	2	9.498	0.04944	0.2222	0.2467	0.0793	0.2811	0	0.1406	1.55	56.97	0.68	276	315.32	0	10.097	118.45	203.08	0	0.15	587.38	16.34	4372.74	10.97	0	133.25	4.298
12042	2	40	20.7967	37	60	1	150	0	0.3621	0.08932	0.539	1.1759	0.3621	0.9034	10.86	658.73	1.27	66.25	1378.15	0.5304	12.976	31.79	875	0.08654	11.62	0	18.99	15204.2	0	1814.29	319.97	6.37
12043	2	29	26.0375	52	71	1	149.338	0.01284	0.1871	0.0854	0.6519	0.7476	0.1871	0.5	0.56	816.2	1.33	23.4	590.16	0.5157	17.545	29.95	1178.57	0.04185	38.28	0	31.11	12714.3	0	1870.86	897.73	0
12044	2	44	19.9481	36	8	1	49.164	0.03648	0.055	0.13515	0.7397	0.605	0.055	0	0.69	1010.96	1.93	97.35	1287.04	0	70.646	48.17	932.33	0	14.41	1.58	16.94	17406.8	0	668.9	956.33	3.793
12048	2	35	19.9594	42	67	1	104.096	0.01403	0.0893	0.13818	0.4501	0.4773	0.0893	0.1491	1.68	1309.92	0.54	70.58	2441.86	0.3722	26.812	99.78	1004.39	0	15.88	0.6	15.29	7057.14	0	469.28	644.62	18.635
12049	2	28	19.7055	41	56	1	58.951	0	0.3004	0.14733	0.7939	0.4504	0.3004	0	1.28	550.96	2.02	84.89	767.86	0.2977	78.981	49.04	821.71	0	25.92	0.59	32.12	7850.07	0	490.74	578.05	11.198
12051	2	29	22.4059	21	52	1	4.593	0	0.0624	0.06238	0.0624	0	0	0	0.04	12.59	0.81	7.17	35.13	2.1689	9.146	21.78	11.2	0	0	138.15	2.9	915.71	15.48	0	150	1.331
12054	2	34	20.5761	41.1	0.5	2	23.212	0	0.3308	0.10732	0.5481	0.3232	0.3308	0.6616	0.91	1297.57	0.74	48.68	1601.94	0.657	80.162	64.78	108.82	0.07695	43.29	0	4.63	3395.06	0	252.33	231.12	3.509
12055	2	33	20.83	39.2	0	2	40.24	0.02025	0.2804	0.15301	0.8964	0.8387	0.2804	0.4904	1.26	877.19	2.79	53.92	539.47	0.4199	76.248	55.06	609.59	0.04754	20.71	1.23	9.27	7108.14	0	521.6	439.84	6.571
12056	2	37	22.3133	27.8	0	1	11.967	0.02053	0.3265	0.08072	0.6991	0.4894	0.3265	1.3868	0.8	223.71	1.42	91.71	481.62	0	26.678	18.85	83.83	0	28.91	0.66	4.36	1626.82	0	72.79	466.17	2.7
12057	2	26	20.4294	31	73	1	20.351	0.03061	0.1898	0.11526	0.5008	0.1262	0.1898	0	0.97	1025.96	1.88	17.96	364.91	1.997	85.553	67.27	385	0	43.17	0.19	6.75	4056.78	0	219.01	447.52	5.432
12058	2	27	24.4473	52.1	1	2	24.582	0.03484	0	0.16667	0.6046	0.2141	0	0.6422	7.04	4311.74	2.93	44.36	3021.74	1.5376	459.514	323.89	831.73	0.09097	20.21	0	7.48	7307.69	0	400.63	83.81	3.401
12059	2	24	26.6299	31.2	40.4	1	102.038	0.01912	0.356	0.0854	0.1723	0	0.356	0.5344	1.21	1527.78	2.71	44.84	575.13	3.1899	167.929	219.7	1710.72	0	44.26	0.9	55.31	8523.49	0	810.55	292.81	16.901
12061	2	44	22.5827	7.3	4.5	2	40.419	0.01261	0	0.20551	0.4955	0.1739	0	0.2973	0.46	391.78	1.12	61.18	264.84	0.9161	27.72	64.81	469.59	0	11.99	0	12.12	7732.86	0	342.07	541.48	3.945
12062	2	25	27.0552	52	72	1	57.163	0.02472	0.5199	0.19937	0.9434	1.1722	0.5199	0	5.53	2050.93	2.08	118.39	5006.05	0.3619	26.389	119.44	1961	0.06186	13.22	0	40.94	14760.9	0	600	431.17	0
12063	2	36	28.6726	79	68	1	34.459	0	0.0612	0.11437	0.4317	0.5818	0.0612	0	0.42	450.48	1.54	25.94	265	0.3764	15.286	25.9	260.83	0	7.61	0	9.64	6601.31	0	376.69	295.84	3.076
12065	2	33	24.281	6	15	1	34.652	0	0.2284	0.14891	0.5079	0.3259	0.2284	0.2612	0.36	994.48	1.46	26.75	729.45	1.284	78.453	105.52	435.81	0	11.51	0	28.92	4840.12	0	294.3	544.51	1.78
12066	2	29	21.9261	54	65	2	3.986	0.06131	0.5744	0.08879	0.6981	0.5744	0.5744	0.7166	0.72	518.49	2.17	133.62	643.56	0	75.963	57.32	0	0	10.71	0	3.49	1168.22	0	36.39	131.09	0.706
12068	2	36	23.3844	11	62	1	11.716	0.07199	0.1874	0.48179	0.479	0.6635	0	1.3817	761.12	673.42	1.21	8.46	432.69	0.3716	4.009	254.5	23.39	0.75577	13.69	0.59	0	6162.12	153.15	0.02	209.4	2.87
12069	2	25	20.7967	65	75	1	70.062	0.0902	0.0833	0.37598	0.701	0	0	0.0869	230.09	315.51	1.54	11.83	146.01	2.5719	40.19	62.34	106.64	0.08635	18.37	3.98	27.13	6126.13	245.36	0.09	342.51	6.75
12071	2	38	27.6361	104.6	38.3	1	16.938	0.03589	0.1313	0.57912	0.5518	1.3356	0.0759	0.9421	449.07	29.1	0.61	25.89	747.2	0.0988	1.146	2.17	35.68	0.61481	13.63	0.5	0	5477.48	462.64	0	318.92	1.656
12072	2	27	23.7118	5.8	23	1	38.323	0.18357	0.7255	1.5979	1.3182	0.2835	0	0.3117	225.11	15.47	0.16	6.14	554.26	0.1944	2.488	4.58	40.13	1.28772	18.97	0.86	0	6336.63	203.7	0	478.39	5.504
12073	2	23	29.3848	16	54	1	0	0	0	0	0	0	0	0	0	0	0	0	0	0	0	0	0	0	0	0	0	0	0	0	0	0
12076	2	43	21.4031	99	86	1	3.6	0.02029	0.0488	0.18187	0.3158	0.1943	0	0.5185	63.46	39.91	0.62	1.44	15.18	0.9111	3.235	23.57	4.37	0.06125	7.22	0.41	0	3386.67	647.56	0.03	311.62	1.227
12079	2	39	20.6905	47.4	46.5	2	16.651	0.04035	0.1804	0.0269	0.4179	0.3609	0.1804	1.2645	0.62	22.73	0.05	21.85	1115.64	0	2.509	3.65	175	0	32.51	0	4.88	3938.25	0	234.88	707.59	5.831
12083	2	26	25.711	88.1	63.1	1	13.063	0.03772	0.0869	0.11853	0.2399	0.249	0	0	100.49	61.14	0.4	2.38	34.28	0.3754	0.668	47.63	24.01	0.62609	11.44	0.93	0	7608.7	152.94	0.28	201.44	2.791
12084	2	31	20.1951	30	55.8	1	23.264	0.09303	0.3487	0.56619	0.4031	0.6586	0.2631	0.1978	0.59	128.84	1.19	46.53	2029.08	1.5145	12.726	106.93	334.52	0	1.92	820.78	22.55	9231.91	31.1	0	661.64	12.634
12085	2	33	19.433	26	48	1	50.156	0.05359	0.0954	0.38783	0.4768	0.1636	0	0.1403	190.73	56.61	0.52	12.07	243.29	0	2.635	7.09	170.23	0.14124	23.02	1.86	0	4360.19	3860.32	0	1046.89	5.747
12087	2	37	23.4375	13	24	1	4.767	0.00922	0.1189	0.2625	0.1278	0.3758	0	0	960.78	14.63	1.31	17.18	2855.5	0.1762	1.29	13.05	15.06	0.09909	14.52	0.87	0	4607.14	264.96	0.19	221.1	2.154
12088	2	30	23.5304	74.4	73.2	2	8.148	0.0128	0.0156	0.09902	0.1324	1.7537	0.8159	0	554.73	6.44	0.06	0.77	95.85	0.4944	0.376	12.22	366.55	0.1565	7.14	1.75	0	3642.61	330.19	0	367.03	4.67
12089	2	43	20.7967	56.1	77.2	1	15.702	0.00652	0.0433	0.14279	0.2537	0.2096	0.0786	0.1046	50.7	9.02	0.16	4.82	6.05	0	0.916	10.03	94.41	0.18251	13.29	1.19	0	3606.1	181.52	0.15	366.79	4.472
12091	2	27	20.3074	79.3	86.8	1	7.921	0.05377	0.1527	0.27979	0.1781	0.1556	0	0.4613	306.34	129.2	0.48	5.66	112.53	0	2.196	85.4	0	0.83383	12.01	0.19	11.58	6320.08	109.81	0.04	391.09	2.355
12092	2	46	23.7954	40	42	1	12.127	0.26305	0.5261	1.05422	0.7892	0.5746	0.5746	1.1491	1.97	244.98	0.25	64.13	2074.47	0	8.939	31.78	296.61	0	0.32	462.12	2.04	3296.2	169.47	1.22	345.24	0.805
12093	2	36	20.9572	55	59	1	58.182	0.06762	0.1687	0.35428	0.4337	0.1474	0.1966	0	170.79	143.81	0.89	140.97	148.59	0.5901	8.038	24.38	94.18	0.18972	15.58	1.49	0	3289.09	182.5	0.07	393.32	4.574
12094	2	36	18.1662	72.8	67.9	2	5	0.00565	0.0338	0.09246	0.0666	0.23	0	0	428.57	5.3	0.51	3.92	938.1	0	0.593	5.93	20.27	0.63253	12.95	0.61	14.42	4439.37	1092.01	0	376.67	4.226
12095	2	26	21.0772	40.6	48.7	2	13.222	0.02915	0.1678	0.11519	0.1611	0.1102	0	0	1119.93	273.93	0.39	7.41	268.61	0.9021	1.493	247.52	40.23	0.33824	15.38	1.12	0	6442.31	147.63	0.21	185.31	1.786
12098	2	22	18.591	44.9	75.7	2	15.797	0.11613	0.1694	0.18468	0.1306	0.2259	0	0.1129	1.66	73.31	1.53	44.8	904.93	1.5595	12.017	115.28	301.97	0	0.45	1111.25	10330.6	4271.07	7.88	0	324.75	6.618
12099	2	36	28.7201	20	37	2	45.122	0.03729	0.2147	0.7384	0.5802	0.1374	0	0	534.03	263.29	1.95	585.98	472	0	9.686	42.51	21.41	0.11677	7.91	0.49	0	9590.64	74.63	0	99.56	12.483
12100	2	43	20.0609	44.9	33.9	1	12.68	0.04356	0.324	0.67308	0.9298	0	0.0553	0	255.27	327.17	2.94	30.36	465.19	0.4962	8.043	55.8	8.49	1.61186	8.47	1.07	0	3620	1370.25	0	203.3	3.022
12101	2	38	21.1927	55.3	25.4	1	32.895	0.02615	0.1088	0.41118	0.4381	0.2259	0	0	123.05	59.64	0.27	2.57	70.03	0.2741	1.008	39.61	71.01	0.14257	17.06	2.11	0	3716.89	188.24	0.28	524.84	5.256
12105	2	33	25.9095	66.4	72.9	1	8.2	0.04972	0.2492	0.31499	0.2948	0.3125	0.078	0.078	0.65	117.52	0.66	24.83	911.11	0	16.646	100.69	90	0	1.01	754.36	9.51	4608.5	20.72	0.16	267.72	2.55
12106	2	31	25.9645	49.6	52	1	4.647	0.17151	0.1875	1.0814	0.9055	0.1832	0.0366	0.1832	0.65	549.79	1.9	15.11	614.75	0.6238	5.654	132.26	13.62	0	9.11	2.12	17.03	10560.3	62.37	0.03	144.82	2.165
12107	2	28	24.7475	13	39	2	29.138	0.01472	0.1107	0.17022	0.1438	0.1425	0.0713	0.4282	0.55	90.58	0.22	14.52	211.5	0.5	5.988	9.47	51.14	0.16735	15.41	0	16.28	2473.68	237.56	251.04	362	8.917
12108	2	25	21.0962	73	75	1	11.203	0.08182	0.1228	0.39161	0.5618	0.6299	0.2966	0	889.83	433.54	2.11	31.94	385.07	0	24.335	99.18	42.58	1.77222	10.07	0.18	0	2331.51	228.25	0	254.96	1.641
12109	2	30	26.079	33	43	2	26.296	0.07348	0.2999	0.88411	1.0932	0.512	0.1184	0	373.49	331.07	2.35	17.45	426.54	0	14.25	64.29	33.11	0.17185	14.25	0.92	22.94	5737.7	133.04	0.05	308.08	4.124
12110	2	32	23.533	12	70	2	13.542	0.10033	0.1716	0.47322	0.2459	1.0413	0.2079	0.4159	4.08	98.91	0.66	39.66	3686.58	0	15.945	191.34	124.24	0	0.19	1374.34	14.77	10495.6	4.58	0	316.96	3.829
12111	2	24	22.0317	24.7	38.7	1	16.458	0.00153	0.0408	0.08099	0.0699	0.1142	0.0773	0	870.21	8.56	0.56	4.36	2339.6	0.192	0.548	9.66	66.95	0.14568	9.31	1.28	0	2117.65	371.74	0.06	307.17	17.391
12112	2	37	20.7756	40.4	22.3	1	9.968	0	0.3908	0.63218	0.3609	0.4643	0.0773	0.1546	0.53	227.82	0.68	724.53	432.8	3.9163	11.299	115.42	43.99	0	0.26	799.84	4.94	3873.65	14.5	0.34	584.82	5.18
12113	2	33	21.7738	56.6	44.7	1	8.224	0.05349	0.2316	0.43826	0.6116	0	0.0232	0.0696	82.32	129.76	1.02	571.9	94.65	0.6517	7.137	34.09	22.64	0.77734	20.28	0.25	1.33	2984.02	120.12	0.04	754.85	2.911
12114	2	22	22.231	56.1	55.3	1	39.752	0.01429	0.0071	0.03506	0.2525	0.2345	0	0	128	44.29	0.48	419.21	16.32	1.7157	0.868	27.4	126.31	1.4308	18.18	0.95	28.92	5181.82	141.27	0.16	301.64	19.524
12115	2	23	19.7266	19	56	2	33.405	0.09063	0.4072	0.75109	0.5177	1.0423	0	1.0667	2634.15	6.67	0.12	2.16	1016.35	0.2359	0.305	10	43.28	0.12585	12.33	0.96	0	5026.88	177.85	0.21	251.19	7.58
12116	2	32	22.3082	76.4	70.8	2	11.749	0.0944	0.4576	0.6712	0.6808	0	0.0196	0.0753	115.12	198.77	0.62	9.82	113.72	1.4266	2.449	54.32	28.65	0.44868	13.35	0.61	0	3857.84	283.08	0.05	278.03	4.389
12117	2	42	19.7777	27	1.9	1	6.389	0.0311	0.1552	0.36374	0.285	0.2804	0	0	280.42	55.67	0.29	99.68	74.22	0.3429	2.32	58.42	27.43	0.48046	13.1	0.42	0	5090.09	143.99	0.05	260.18	2.395
12118	2	32	33.5635	62	83	2	13.204	0.02848	0.2141	0.45652	0.1641	0.3248	0.2599	0	0.06	132.61	0.42	18.93	1727.16	0.8323	4.703	46.61	173.99	0	0.41	516.95	13.94	6108.11	14.41	0	307.23	8.376
12119	2	36	22.7583	196	87	2	10.941	0.07599	0.6598	1.59768	0.9934	0.0983	0.0736	0	391.39	513.09	0.91	12.85	391.72	5.3295	3.168	188.22	35.21	2.40688	9.12	0.53	0	8055.24	134.62	0	150.95	3.823
12121	2	32	20.8889	33.9	61.1	2	5.482	0.13117	0.35	0.7	0.29	0.5145	0.1027	0	1.73	268.33	0.81	27.39	2638.89	1.4802	13.548	248.16	65.11	0	3.35	2159.62	9.91	4057.97	15.11	0.07	282.28	1.697
12122	2	30	23.9512	81	93	1	21.578	0.0591	0.1676	0.55856	0.8793	0.3923	0	0	615.38	359.15	2.27	129.53	654.84	0.6065	18.486	41.9	21.03	0.67616	15.5	1.15	0	13200.4	226.94	0.15	220.92	5.183
12123	2	29	35.4979	143.7	90.6	2	70.728	0.07353	0.2577	0.57703	0.7941	0.5462	0.2977	0.7955	583.33	59.63	0.45	41.68	685.9	0.5861	5.266	7.67	63.42	0.16562	20.17	0.45	0	6748.09	441.96	0.11	292.98	8.564
12124	2	22	23.03	38.7	58.6	1	16.735	0.01459	0.1192	0.17817	0.1607	0.1419	0.1419	0	120.62	29.24	0.09	10.02	30.9	0.5133	0.314	28.19	76.89	0.05814	11.31	1.24	0	2923.73	194.06	0.17	276.26	5.484
12125	2	23	19.2277	12	38	2	19.276	0.15131	0.8691	1.60209	0.6754	1.7934	0	1.2183	4054.58	396.1	0.72	155.56	2203.01	0.2652	6.721	38.31	73.39	2.97546	17.69	1.02	0	5598.8	84.91	0.43	321.74	6.636
12127	2	24	21.2953	20.6	30.2	1	16.567	0.02725	0.0777	1.51872	0.2011	0	0	0.7753	1216.22	5.88	1.47	2.58	765.49	0.8959	1.41	12.2	59.66	5.04292	19.64	0.6	0	387.64	350.66	0	412.26	4.724
12129	2	39	24.3418	13.3	47.4	1	33.333	0.07593	0.0428	0.19097	0.6574	0.0612	0.1201	0.2121	0.06	18.94	0.53	8.38	16.99	0.5078	3.75	13.67	46.59	0	12.33	0.9	26.22	3834.82	112.36	0.02	418.49	17
12130	2	28	25.5296	34.4	0	1	24.225	0.16935	0.1268	1.09677	0.5484	0.1204	0.1186	0.8438	2.49	92.18	0.36	1370.48	75	0	193.953	142.33	4.46	0.96944	11.75	0.2	12.67	23697.2	79.36	153.51	242.47	11.284
12132	2	29	19.0039	62.9	61.3	1	43.92	0.01376	0.1009	0.10473	0.1565	0.1178	0.0343	0.1717	0.26	238.57	0.64	12.09	310	0.8057	6.557	32.79	68.43	0.12931	20.61	0.95	15.61	8313.56	214.93	265.46	550	3.968
12133	2	23	23.634	64.4	72	1	9.364	0.06526	0.2512	0	0.4262	2.1429	0.7143	5.0744	4.3	64.24	0.22	4.05	91.27	0.2106	0.586	102.49	52	0	13.59	3.45	16.42	8562.69	175.9	0.02	439.55	5.714
12134	2	25	23.7118	47	74	1	22.513	0.01121	0.0185	0.10655	0.0787	0.2372	0.1421	0.3319	0.09	196.86	0.24	12.06	231.7	0	7.126	18.96	15.65	0.07231	14.04	0	5.64	6657.61	65.69	144.31	361.84	3.574
12135	2	32	26.5625	16.7	23	1	24.221	0.16082	0.1987	0.54702	0.8848	0.6056	0.1642	0	1351.35	724.31	0.86	11.78	885.71	1.5855	5.038	303.26	15.67	0.95201	9.35	2.28	0	1633.83	164	0	162.88	5.341
12136	2	29	27.4506	77	76	1	17.835	0.06705	0.067	0.16731	0.1005	0.4302	0.4302	0.8604	2.33	81.1	0.29	14.6	4107.14	1.2566	4.715	37.8	110.98	0	0	652.29	17.96	4946.92	6.46	0	242.72	4.379
12138	2	26	18.2899	48	56	1	9.309	0.05929	0.2923	0.21016	0.2366	0.1699	0	0.227	0.06	49.27	0.67	138.89	345.61	2.2203	28.205	75.13	51.23	0	2.48	422.18	5.19	2521.1	5.9	0	373.9	2.598
12143	2	43	25.2826	13	38	2	74.122	0.06276	0.2313	0.22169	0.1587	0.4605	0.0575	0.1149	1.52	460	0.22	69.25	2566.43	0	4.08	35.68	131.68	0.20123	22.64	1.52	13.71	5181.5	159.38	293.61	596.4	6.697
12145	2	38	21.0938	82	73	1	11.391	0.20265	1.0993	1.50552	0.3157	0.3675	0.0734	0.1468	0.85	492.27	1.22	79.94	1930.82	3.327	17.25	176.56	58.62	0	0.41	2262.81	2.42	14450.3	47.73	0	411.45	5.45
12148	2	33	26.3702	87	71	2	5.313	0.28717	0.5539	0.41108	0.3382	1.2316	0.0877	0	0.76	137.61	0.84	2078.19	1579.21	0.9791	8.158	94.51	37.8	0	0.12	762.52	5.08	14032.3	8.39	0.15	123.86	1.367
12149	2	21	18.2868	52	73	1	28.299	0.04724	0.1731	0.80409	0.2392	0.1101	0.055	0	0.05	112.14	0.57	15.89	453.05	1.2818	20.225	117.28	392.08	0	3.26	655.2	19.11	4246.2	16.11	0	489.97	7.432
12151	2	44	26.2188	58.9	40.8	1	27.726	0.11659	0.2326	0.66074	0.1166	0	0	0.3321	1.65	147.11	0.49	76.43	3662.84	1.6635	18.24	164.42	193.15	0	1.06	1275.53	25.67	11041	47.81	0	649.35	8.671
12153	2	39	21.9289	36.4	26.7	1	34.109	0.03164	0.2053	0.14251	0.1268	0.138	0.138	0.138	0.2	41.43	1.13	25.96	463.05	3.7006	16.244	83.38	352.12	0	0.8	707.95	26.64	8797.06	24.15	0	698.41	10.545
12156	2	38	26.7698	19	47	1	19.301	0.11637	0.1815	0.25838	0.1095	0.078	0.117	0.039	0.14	67.85	0.47	11.02	485.67	1.585	4.593	50.73	201.25	0	0.83	388.7	3.9	1803.65	3.74	0	508.2	2.574
12157	2	29	22.4914	8.9	19.4	1	10.72	0.03895	0.1654	0.21365	0.0957	0	0	0.6718	2.3	27.3	0.15	42.48	1881.19	0.657	6.804	33.3	29.02	0	1.63	189.69	6.12	5906.86	39.74	0.07	262.05	4.985
12158	2	25	19.8791	132.8	94	1	8.67	0	0.1758	0.25991	0.1152	0.7392	0.185	0.4322	0.18	44.43	1.38	43.37	503.36	2.0794	12.832	96.43	33.33	0	1.61	629.46	0.8	489.74	19.22	0.06	424.33	4.463
12160	2	43	23.0112	47.4	33.9	1	3.306	0.03302	0.122	0.36604	0.3396	0.7241	0.3621	0	517.93	178.95	0.35	4.34	257.38	1.8555	1.242	156.58	17.99	0.74159	16.96	0.5	0	971.8	163.61	0.03	546.95	2.733
12165	2	33	16.6603	26	8	2	7.009	0.0941	0.2512	0.32456	0.256	0.0719	0.4322	0	0.6	55.66	0.33	117.75	934.87	0.3493	6.865	16.2	38.89	0	0.06	230.36	1.86	1469.08	7.5	0.15	446.83	3.955
12167	2	24	17.9282	168.2	88.5	1	20.389	0.03147	0	0.15288	0.0689	1.2919	0.6469	0.9053	1.33	427.72	0.37	23.84	682.66	0	3.571	44.73	30.02	0	19.8	1.17	3.2	4355.67	76.91	158.96	603.85	5.385
12168	2	46	21.4844	68.8	19.4	1	10.646	0.06337	0.2536	0.51771	0.3486	0.6714	0.1789	0.5351	0.57	39.05	1.75	30.13	246.38	1.7847	28.884	33.37	148.72	0.08985	0.41	176.88	2.2	4725.27	4.09	0.04	637.81	2.832
12171	2	37	19.8177	37	36.9	1	9.865	0.17647	0.4338	0.03211	0.8186	0.0858	0.0443	0.3986	0.04	385.51	1.45	5.74	209.8	15.9375	5.28	338.79	37.17	0.049	10.94	2.08	18.57	3977.94	198.8	0	169.68	4.598
12172	2	33	20.1745	46.1	44.9	1	8.348	0.01998	0.0801	0.05995	0.0801	0	0	0	0.23	16.02	0.09	3.53	408.87	1.3436	1.927	10.4	31.36	0	363.7	59.32	2.25	995.43	15.64	0.19	820.97	1.793
12173	2	44	19.9792	55	47	1	12.873	0.02964	0.3416	0.63801	0.1606	0.4505	0.09	0.4505	2.21	82.92	0.7	45.86	1151.13	0	9.642	134.81	139.16	0	0.28	625.43	5.59	1625.31	31.96	0	523.42	6.461
12175	2	33	22.2137	17	33	2	9.963	0.04448	0.3113	0.47538	0.2909	0.6501	0.2167	0.8685	2.65	75.04	0.36	46.3	1691.84	0	15.53	112.88	70.86	0	1.71	837.12	5.45	4389.51	24.52	0	368.83	3.461
12177	2	33	21.0077	80.4	58.1	2	27.063	0.01197	0.048	0.16819	0.1773	0	0	2.5764	0.98	30.35	0.18	7.86	2122.81	0	4.412	15.8	101.06	0	0	146.9	8.11	8283.58	10.96	0	642.63	4.097
12178	2	30	25.7812	11.7	22.9	1	33.866	0	0.1415	0.35383	0.2222	0.296	0	0.148	0.29	97.3	0.24	38.32	498.9	4.5407	10.651	59.77	460.37	0	4.03	501.95	45.22	9835.53	27.39	0	650.41	9.593
12189	2	25	21.3675	74	53	1	7.334	0.24398	0.7444	0.6014	0.3667	0.4411	0.147	0.4411	1.01	194.25	0.84	545.12	3033.42	0	24.643	84.31	161.48	0	0.53	1621.27	11.13	11487.6	26.42	0	187.99	3.386
12192	2	22	18.4911	52	71	2	1.208	0.02229	0.107	0.17295	0.2423	0.7964	0.1382	0	293.78	72.46	0.31	2.47	58.96	0.122	0.687	70.57	4.07	0.34706	7.64	1.04	0	4230.32	81.4	0	199.9	2.298
12194	2	22	20.1951	121	79	2	2.768	0.02676	0.1539	0.17023	0.0902	1.1372	0	1.25	1.91	48.27	0.26	68.2	1159.18	0.6056	2.568	27.33	45.38	0	0.63	421.45	3.48	758.81	4.2	0	221.75	1.444
12204	2	30	19.9594	8	35	2	7.38	0.01654	0.2816	0.31439	0.3838	0.1591	0.1591	0	0.15	44.44	0.59	4525.99	269.47	4.2916	11.722	129.38	111.74	0	1.97	515.75	10.03	8888.89	27.93	0.16	672.63	7.04
12205	2	44	18.424	78	91	1	20.485	0.23649	0.1773	0.91667	0.173	0.7594	0.7594	1.5188	3.07	129.05	0.33	13.25	7905.98	1.5136	5.125	39.96	261.37	0	0.57	622.15	15.52	12456.8	32.72	0	744.74	5.797
12208	2	26	26.6097	19.8	40.4	1	8.647	0.0508	0.0508	0.17755	0.0464	0.0851	0.2554	0	0.16	48.33	0.43	63.77	789.12	0	5.413	100.66	124.94	0	0.39	824.26	4.97	3867.62	3.72	0	484.52	1.89
12209	2	26	25.5588	42	38	2	14.744	0.03654	0.0873	0.11421	0.1787	0.3497	0.2	0.2998	0.48	328.17	0.34	22.22	585.74	2.4984	7.063	42.12	36.34	0.15164	11.47	0.14	12.16	6554.69	0	112.87	438.94	5.002
12210	2	25	32.8125	19.3	41.5	1	43.318	0.03403	0.2381	0.35238	0.1818	0.1166	0.1166	0.2332	1.08	123.81	0.53	42.06	1214.69	1.585	15.251	226.58	562.16	0	3.35	1557.73	28.14	9656.45	30.07	0	499.46	14.49
12212	2	26	21.1702	45	28	2	3.248	0.01421	0.0426	0.05694	0.1421	0	0.4309	0	2.34	36.77	0.07	17.14	2330.25	0.9791	10.876	31.77	46.21	0	0.83	265.26	2.34	1017.67	9.11	0.05	579.84	2.18
12213	2	28	24.1965	34.6	47	1	5.267	0.08596	0.3689	1.59551	0.6217	0.3429	0.6859	0	2.52	117.79	0.36	12.3	7272.73	0	3.414	50.41	20.38	0	1.38	372.19	1.1	2626.51	6.48	0.3	203.53	0.755
12223	2	42	20.3125	71.4	54.2	1	24.561	0.01048	0.0105	0.3672	0.2832	0.0739	0.0739	0	0.15	6.97	0.04	39.27	83.79	0.9604	6.09	7.23	213.19	0	0	56.19	4.78	5124.58	9.17	0	514.44	3.189
12224	2	50	25.0762	34	53	2	18.485	0.0079	0.0633	0.13442	0.1857	0.2086	0	0.1391	0.33	17.36	0.11	17.21	213.09	0	10.657	10.81	101.73	0	0.91	72.73	10.46	3398.12	22.98	0	651.83	6.11
12226	2	26	24.1415	7	34	2	47.17	0	0.117	0.50595	0.117	0.3398	0	0.6796	0.33	68.75	0.23	62.26	1255.56	0	10.517	25.4	1498.28	0	0.49	596.9	45.33	5053.33	8.79	0	641.58	5.213
12230	2	30	21.9899	17.4	28	2	19.171	0.02823	0.0707	0.14116	0.1412	0.5746	0.5746	0.5746	0	42.78	0.13	10.56	2800.93	0	1.743	16.16	253.92	0	0.77	202.97	9.45	8582.8	10.83	0	874.48	6.556
12233	2	31	20.5761	6	44	1	3.373	0	0.1651	0.22592	0.0827	0.0949	0.0475	0.2377	0.07	38.3	0.14	5.52	44.84	0	10.122	19.88	56.19	0	0.59	135.77	1.29	2951.61	5.25	0	80.28	0.821
12234	2	31	21.3578	103	71	1	21.652	0.07894	0.2616	0.48115	0.2395	0.8015	0.15	0.4008	0.64	503.65	0.61	175.21	923.48	1.5145	9.844	66.15	51.33	0	13.08	0.21	12.93	6810.97	264.08	221.35	230.28	7.628
12238	2	31	20.4294	2	16	1	25.886	0.01979	0.1586	0.18807	0.0693	0.419	0.5597	0	0.4	64.05	0.17	68.66	1642.65	0.9424	8.138	60.31	306.09	0	0.6	741.26	19.76	5593.61	6.38	0	701.03	6.476
12245	2	36	28.5483	31.2	14.7	2	16.012	0.03298	0.0823	0.1897	0.1275	0.2379	0.1586	0.0793	0.43	49.18	0.32	61.42	574.53	1.8849	15.358	87.66	116	0	0.99	549.09	11.05	6234.76	24.94	0	334.2	5.735
12250	2	41	20.1956	10	20	1	7.923	0.01629	0.2289	0.44154	0.3284	0.3956	0.108	0.2885	0.21	62.07	1.47	21.62	83.74	3.0347	29.957	63.36	19.94	0.06895	11.39	0.25	9.15	4289.94	67.56	63.7	325.92	7.897
12251	2	30	23.939	21.4	26.1	1	5.348	0.00858	0.1297	0.4021	0.1984	0.1144	0.0571	0.1144	0.31	198.34	0.19	270.94	255.41	1.3313	5.148	40.32	16.15	0.12034	11.64	0.83	2.06	2823.98	94.91	44.87	442.12	1.647
12252	2	29	20.5457	16	44	1	17.245	0.01899	0.0761	0.22754	0	0	0	0	0.46	26.67	0.53	15.72	91.68	6.6565	9.623	68.85	241.24	0	0.77	365.08	5.8	4454.02	26.95	0	441.18	4.712
12255	2	35	22.0317	22	29	1	14.199	0.04633	0.2874	0.35169	0.1914	0.6506	0.2435	0.1623	0.53	68.08	1.16	8.81	435.29	1.0729	26.846	440.12	103.85	0	0.48	962.08	14.81	4388.89	13.13	0	369.37	3.727
12258	2	25	25.5296	102	80	2	7.746	0.04002	0.334	0.38697	0.2098	0.7859	0.5883	0.5883	1.5	45.62	1.25	24.44	762.2	0	9.239	125.28	123.86	0	0.91	501.12	7.51	3198.76	4.53	0.13	338.79	3.248
12259	2	31	23.533	94.9	54.4	1	19.829	0	0.0608	0.13046	0.1278	0.3619	0.1206	0	0.11	25.7	0.34	6.96	188.72	0	20.169	27.4	379.39	0	1.55	204.86	12.89	4487.87	37.01	0	471.99	7.67
12261	2	24	21.4109	24.9	58.4	1	6.901	0.05165	0.0827	0.36693	0.062	0.6534	0.261	0.1962	0.38	68.19	0.24	76.2	970.3	0.7452	4.261	39.57	121.72	0	0	370.09	8.37	6189.66	7.91	0	428.03	1.579
12262	2	27	19.487	55	75	1	10.274	0.09052	0.2259	0.80259	0.2164	0.2984	0.1492	0.4476	1.4	61.38	0.36	32.09	1096.26	1.6113	13.117	121.3	210.23	0	0.55	502.12	6.81	2129.63	5.75	0	222.22	4.316
12263	2	28	17.8465	60	45	1	5.848	0	0.2198	0.41796	0.1479	1.4966	0.4832	0.6611	0.4	555.1	0.97	33.99	559.01	4.1	13.898	30.51	6.28	0	12.5	0.09	1.77	3646.79	80.69	33.51	215.86	1.608
12265	2	39	22.9421	74.1	63.9	2	11.414	0.03082	0.2106	0	0.5965	0.7347	0.0816	1.9365	0.56	37.4	0.28	5.67	38.95	0.5901	1.609	50	42.15	0	14.9	0.73	31.75	8478.66	195.64	0.14	385.5	3.75
12267	2	29	19.433	81	84	1	4.701	0.01663	0.1587	0	0.5867	0.7973	0.1451	1.3566	0.86	77.52	0.16	28.05	96.11	0.7809	1.246	96.12	34.6	0.02304	6.68	0.67	3.33	1370.94	46.73	0.03	321.67	1.155
12268	2	30	21.5045	135.2	79.6	2	1.319	0.0309	0.0494	0.15094	0.1564	0.3454	0.0424	0.0266	0.3	67.52	0.16	8.71	197.56	0.6238	2.726	6.75	3.17	0	13.61	0.11	0.58	644.23	66.99	11.55	253.05	1.325
12270	2	39	25.7812	32	68	2	0.749	0.06905	0.0469	0.12842	0.0886	0.5346	0.0412	0.1236	0.08	75.2	0.33	10.7	37.99	0	3.732	16.46	3.84	0.05661	13	0.09	1.62	537.19	39.67	5.54	362.37	0.769
12271	2	31	23.634	8.5	76.4	2	0.983	0.0378	0.1872	0	0.3492	0.235	0.08	1.2027	0.32	46.95	0.13	4.61	84.51	1.3133	1.168	59.34	3.6	0.15995	6.38	0.26	5.73	620.92	52.96	0.01	142.19	0.907
12273	2	29	19.563	76	72	2	5.54	0.01264	0.0695	0.13314	0.1225	0.2018	0.0336	0.3692	0.18	28.54	0.15	7.9	75.48	0.2746	4.796	6.67	35.92	0	7.99	0.09	19.88	2125	56.34	43.62	267.47	3.52
12274	2	39	21.5045	15	36	1	8.002	0.04304	0.1549	0.11614	0.028	0.2429	0.0347	0.1735	0.47	110.03	0.28	15.36	296.14	0.4968	4.466	15.86	10.47	0.17949	9.39	0.19	5.93	7303.03	200.46	57.7	354.66	2.829
12275	2	30	20.9042	86	82	2	18.176	0.14177	0.1218	0.54113	0.5898	0.6119	0	0	493.58	258.44	0.65	7.78	356.44	3.3093	3.363	240.82	28.41	0.95363	10.4	2.58	0	2030.81	392.34	0.03	243.07	6.749
12277	2	36	27.6398	111.1	91.4	1	3.582	0	0.2453	0.49065	0.3065	0	0	3.8454	6.32	23.04	0.46	2.93	8923.61	0.7807	1.151	12.02	3.46	0	0.49	25.44	0.22	522.15	32.82	0.21	88.93	0
12278	2	40	21.7865	82.5	48.1	1	20.894	0.06357	0.0763	0.40698	0.0763	0	0.1598	0.0533	0.16	9.44	0.08	8.11	70.27	1.4802	2.806	3.06	122.66	0	0.41	34.72	2.64	2453.7	7.03	0	726.55	1.874
12279	2	31	18.9036	51	73	1	4.525	0.03325	0.1743	0.23942	0.1777	1.3532	0.3643	0.5714	0.41	355.7	0.54	59.81	806.06	0.4486	6.812	31.14	10.89	0.15472	9.97	0.19	3.76	1516.13	179.98	35.72	323.07	0.243
12281	2	41	21.3675	56.1	31.2	1	3.567	0.03937	0.196	0.20211	0.1494	1.0343	0.5184	1.6403	1.06	199.12	0.32	15.89	1051.83	0	3.655	20.27	4.25	0.83688	10.78	0.12	0.73	814.65	18.91	15.85	224.82	1.575
12282	2	27	17.1468	74.8	51.6	1	26.513	1.85028	3.7006	1.85028	6.3983	0	2.7754	0	-0.19	40.68	5.95	7.9	1041.98	0	2.31	68.31	214.29	0	2.63	10.14	23.01	4673.59	13.22	18.88	396.86	5.266
12283	2	35	26.398	3.6	55.5	2	5.455	0.03674	0.1531	0	0.395	0.4769	0.1819	0.5463	1.13	103.61	0.51	4.79	116.54	0.3235	1.874	80.72	37.71	0	9.52	0.17	6.91	1094.18	189.22	0.08	228.8	1.878
12284	2	25	19.3792	78.1	77.9	1	16.96	0.01835	0.0426	0.01423	0.2876	0.3941	0.0878	0.8333	0.38	44.95	0.15	2.72	52.26	0.2539	1.353	32.8	22.94	0.03012	3148.15	2.87	21.82	5520.19	124.2	0	316.51	5.928
12285	2	36	29.0698	3	50.1	2	18.224	0.07135	0.0476	0.01532	0.4951	1.8796	0.2885	2.1586	1.78	78.66	0.41	9.86	210.78	0.3283	1.939	85.5	49.13	0.13024	10.53	3.66	15.4	3003.17	128.12	0.14	141.8	10.305
12286	2	28	27.8852	51	87	1	7.778	0.02414	0.0464	0	0.2101	0.557	0.1755	0.6497	0.27	8.01	0.06	2.81	34.04	0.238	0.528	12.81	34.81	0.05892	12.19	1.15	14.14	2117.21	60.76	0.03	349.32	2.453
12288	2	36	18.6709	16.8	14.3	1	10.29	0.41786	1.0654	1.58852	0.3445	1.6279	0.4062	0.4062	7.35	216.59	0.62	320.62	3908.05	0	5.911	51.54	90.2	0	0.37	493.64	10.5	11551.5	13.43	0.38	130.58	1.667
12289	2	26	21.4109	10.4	61.4	1	49.64	0.04419	0.1406	0.32997	0.0762	0.2959	0.0492	0.3947	0.29	298.85	0.38	19.33	438.78	0.6422	6.5	33.35	72	0.78125	29.35	2.18	49.02	5513.58	247.4	333.54	704.49	14.418
12290	2	27	30.0914	25.5	46	2	34.295	0.0342	0.1139	0.21556	0.1682	1.3723	0.1915	0.5328	0.29	287.3	0.71	35.43	484.65	0.4323	6	58.1	47.75	0.5615	21.05	2.17	32.21	4167.96	28.84	169.01	499.56	6.747
12292	2	25	19.7232	93	76	1	9.62	0	0.0946	0.08499	0.123	0.6051	0.1346	0.4026	0.14	40.91	0.19	644.21	161.42	1.0355	1.142	3.43	17.4	0.38612	6.93	0	2.87	4884.09	50.97	100.28	230.6	1.472
12293	2	24	23.255	134	95	1	16.381	0.01982	0.1785	0.25794	0.1089	0.6776	0.4517	0	1.22	56.35	0.27	11.94	3019.48	0	3.706	26.11	124.8	0	0.54	448.26	15.04	6942.68	4.95	0	585	4.092
12294	2	30	22.2291	10	43	2	12.538	0.55485	1.1097	0.55485	1.1097	2.7813	2.7813	2.7813	2.55	83.44	1.9	6.01	2350.88	0	0.424	124.06	173.73	0	0.37	21.25	24.16	5816.25	64.63	6.62	605.1	7.111
12296	2	42	23.4221	39.7	33	1	24.083	0.05931	0.083	0.37975	0.1899	0.3887	0.5831	0.7789	3.55	56.78	0.13	26.03	2006.73	0	3.88	37.68	137.77	0	0.59	251.2	14.43	12555.1	10.14	0	339.84	2.883
12298	2	40	27.5312	29	75	1	23.299	0.03253	0.0944	0.10844	0.0977	0.3522	0	0.3522	0.87	26.16	0.08	18.47	892.31	0	10.915	18.36	150.82	0	0.71	174.2	25.89	6718.21	14.72	0	613.28	2.175
12300	2	42	27.0993	58	70	2	15.34	0.06485	0.1946	0.1297	0.0649	1.5145	0	2.2717	0.01	22.52	0.12	12.51	581.08	0	8.082	11.68	39.18	0	0.43	155.82	4.12	24035.7	22.63	0.15	385.77	1.673
12302	2	45	20.7008	14	44.7	1	45.323	0.02022	0.081	0.21759	0.0506	0.1742	0.3484	0.6981	0.34	13.58	0.18	163.18	401.86	0	4.858	11.99	209.4	0	1.07	118.6	24.75	5513.08	16.22	0	426.43	4.306
12303	2	32	23.4236	18	63	1	12.158	0.07844	0.3134	0.13094	0.2615	0	0.2335	0.9358	1.26	51.9	0.07	12.7	1498.28	0	2.185	21.6	194.23	0	0.25	160.49	4.73	5813.1	14.2	0	771.59	5.432
12304	2	40	21.9899	159.5	67.4	1	26.267	0.04613	0.1538	0.46127	0.1538	0.131	0	0.131	0.58	83.22	0.64	58.82	414.21	3.3249	17.369	69.68	203.15	0.08997	0	1423.69	10.12	6367.92	23.79	0	226.38	5.954
12306	2	29	24.8591	111	83	1	6.584	0.1797	0.4958	0.99789	0.3658	1.0714	0	0	12.41	193.45	0.98	124.51	9729.73	0.7572	8.35	119	57.66	0	1.75	915	7.63	2803.97	10.66	0	434.92	2.395
12309	2	31	22.3214	146.8	96.8	1	25.549	0.07732	0.1981	0.44919	0.1333	0	0.2399	0.7198	1.03	98.67	0.3	33.65	2451.22	0.8607	7.654	51.86	368.75	0	0.34	674.72	4.83	3898.94	16.28	0.72	388.25	12.235
12313	2	28	20.7031	44.9	76.2	2	26.539	0.01845	0.1845	0.32324	0.2211	0.4031	0.2015	0	3.77	73.24	0.27	43.32	3333.33	0.7452	13.403	54.97	193.51	0	2.11	544.5	11.74	5646.15	110.6	0	874.1	11.283
12314	2	36	21.7738	36	46.4	2	5.228	0.13861	0.363	0.96898	0.3419	0.8129	0.1623	0.6506	0.2	155.78	2.1	41.16	898.96	8.1597	24.444	369.44	50.2	0	1.04	1638.89	9.49	1471.86	16.95	0.15	262.06	1.785
12316	2	26	20.3125	23	52	1	77.134	0.05874	0.0587	0.17646	0.0695	0.7798	0	0	0	14.35	0.19	11.51	830.69	0	6.057	7.22	395.68	0	0.83	95.24	31.77	8800	9.27	0	520.13	6.771
12319	2	31	20.9572	32	82.8	2	29.511	0.1959	1.4179	8.02239	1.2313	0.5144	0.1715	1.3743	-0.01	17.57	0.68	23.18	84.08	3.1899	11.006	10.22	41.34	0	0.11	37.03	1.25	801.89	2.92	0	623.74	2.262
12321	2	25	20.6131	15.3	8.4	1	2.802	0.03625	0.1817	0.21771	0.0182	0.401	0.401	0.2673	1.12	57.01	0.77	44.78	504.8	1.6093	7.141	79.08	18.82	0.05038	1.04	764.85	3.91	453.98	5.86	0	424.02	1.238
12322	2	27	19.9481	47	57	2	31.345	0.0416	0.0832	0.30666	0.1561	0.5901	0.295	1.4775	1.87	62.92	0.28	42.13	2385.44	0	2.725	22.33	122.69	0	0.37	336.44	20.19	5955.68	10.27	0	587.65	11.735
12323	2	48	21.0828	125	77	1	5.549	0.04464	0.0607	0.2568	0.1446	0.3722	0	0.1241	1.34	45.41	0.44	50	381.15	0	12.797	38.12	28.81	0	0.56	488.12	4.69	1892.43	8.78	0	233.61	1.115
12324	2	23	20.0796	37	49	1	18.114	0.33333	0.3855	0.54485	0.3159	1.0356	1.0356	1.3834	3.24	103.75	0.45	31.76	6185.32	0	5.624	66.67	148.59	0	3.85	511.55	6.88	5137.4	15.19	0.18	664.78	9.739
12329	2	35	19.0311	78.4	77.9	2	38.109	0	0.0877	0.06145	0.1084	0.1617	0	0.1617	0.38	41.16	0.35	20.51	614.51	0.7688	7.969	30.03	265.97	0	1.78	533.85	24.76	5941.18	13.87	0	312.5	5.557
12330	2	30	25	64.1	54	2	49.028	0.5609	1.6774	0.70085	0.7425	3.849	0	2.8812	6913.49	113.25	0.93	0.68	4286.36	0.8656	0.439	98.78	979.12	0	1.23	32.32	16.75	4545.45	42.36	20.4	330	22.481
12334	2	24	18.9036	74.4	71.3	1	15.71	0.02331	0.21	0.27936	0.0217	0	0.7572	3.7919	2.61	57.12	0.04	139.43	3750	0	5.316	23.32	72.17	0	1.55	317.19	4.91	7397.5	35	0.19	165.84	1.686
12335	2	22	20.8325	95.7	83.6	2	9.696	0.05198	0.1041	0.41667	0.2434	0.5557	0	0.3329	0.43	58.99	0.91	32.26	573.72	0	7.412	76.95	87.94	0.06238	1.17	503.95	9.94	2983.01	8.91	0	505.26	1.444
12338	2	23	22.3757	29.5	66.1	1	14.053	0.22255	0.1567	0.53693	0.1407	0.4549	0.0908	0.0908	0.62	36.73	0.65	26.68	209.73	1.2818	14.423	85.05	102.37	0	4.08	321.68	2306.18	4523.2	5.33	0	457.83	3.424
12339	2	30	26.5731	109	79	1	18.342	0.07558	0.3019	0.80769	0.5808	1.2213	0.3772	0	0.23	24.23	0.71	3.79	395.79	0.1728	0.635	21.28	374.74	0	2.22	21.8	9.24	4231.63	10.63	1.6	445.12	5.033
12340	2	23	20.0773	74.8	24.5	1	8.42	0	0.5157	0.25787	0.7736	0	0	2.7754	1.28	494.09	0.24	40.54	11948.2	1.427	5.292	48.47	698.86	0	0.95	349.58	3.66	6652.54	25	1.71	378.05	7.797
12341	2	21	21.0772	20	57	1	10.155	0	3.6338	2.42256	0	3.9163	0	11.7489	0.02	456.77	0	267.18	4096.97	0	12.727	177.94	43.19	0	3.33	1197.58	5.31	1305.79	0	0.37	971.75	0
12344	2	43	18.3768	65	26	1	8.036	0.17751	0.1775	0.53252	2.4932	0.4389	0	2.1977	2.38	185.64	0.06	17.88	6522.66	0	1.22	6.93	11.15	0.14435	0.81	70.8	0.55	496.51	14.08	1.17	132.18	1.979
12346	2	27	25.7117	84.1	73.8	2	5.325	0	2.9372	0	8.8117	0	9.9848	9.9848	0.03	144.17	0	8.63	3899.78	0	1.952	30.36	59.52	0	2.43	19.14	16.28	1685.95	24.24	2.46	907.01	11.966
12350	2	22	23.3377	95	85	1	22.744	0	0.0907	0.32815	0.1019	0.6859	0.3429	0.6859	0.85	29.1	0.1	23.44	1325	0.7238	2.471	12.41	259.82	0	2.86	198.24	12.56	5977.44	7.63	0	341.42	3.609
12352	2	43	22.6003	21	21	1	55.854	0	0.0181	0.1443	0.1324	0.1122	0.1122	0	0.11	20.96	0.24	46.24	108.2	2.0373	5.238	27.84	664.52	0	2.51	159.89	30.34	3049.55	0	0	980.24	24.755
12358	2	28	17.7999	37	58	1	10.367	0.05816	0.2207	0.38387	0.0957	0.9813	0.1633	0	0.79	65.87	0.79	19.85	746.13	1.9208	7.982	82.25	142.23	0	2.81	753.55	9.86	6268.94	10.46	0	340.75	2.692
12360	2	27	23.5883	58	75	1	26.992	0.04172	0.0417	0.25064	0.0417	0	0	3.8529	0.02	32.8	0.2	10.19	14661	2.9372	3.251	17.87	335.88	0	2.69	127.79	17.18	7711.76	54.5	0	436.65	1.45
12362	2	30	19.7055	106	84	2	36.653	0.04925	0.0985	0.24662	0.0492	4.281	1.427	1.427	2.04	11.92	1.43	2.35	1628.57	0.7343	2.165	7.74	291.48	0	3.9	14.95	12.6	5032.05	19.07	0.97	308.12	0.897
12363	2	22	21.7865	21.6	40.7	1	54.331	0.02805	0.1403	0.35118	0.1242	0.1605	0.1605	0.9645	0.31	30.09	0.25	34.76	635.45	4.3101	9.777	17.05	192.92	0	1.87	125.45	15.63	4765.51	13.02	0	208.33	25.219
12372	2	24	31.7083	15	37	1	17.505	0.0262	0.1352	0.30739	0.1257	0.4481	0	0	0.48	53.89	0.78	110.15	504.43	8.0526	11.023	172.84	243.91	0	0.38	952.38	6.86	3984.96	5.46	0	765.35	7.47
12373	2	27	20.5499	53.6	72	2	23.136	0.15959	0.0825	0.02417	0.2749	0.6084	0.0789	1.1084	0.61	78.98	0.12	2.27	82.46	0.4396	1.873	57.55	70.28	0.10214	14.57	3.26	26.7	2230.77	156.32	0.42	375	6.522
12374	2	32	19.6283	53	78	1	8.236	0.04085	0.159	0.38669	0.1798	1.0056	0.3666	0.3666	0.12	121.31	0.44	29.14	200.5	0	5.185	5.7	17.92	0.03922	24.1	0.35	4.55	1954.02	6.76	59.14	430.3	4.07
12375	2	22	26.8977	33	51	2	15.14	0.04686	0.075	0.17786	0.1214	0.1809	0	0.2714	0.77	49.79	0.35	13.82	345.45	1.7537	6.941	49.02	130.19	0	0.93	683.33	14.19	6396.4	6.32	0	266.5	2.563
12377	2	26	22.3133	47.6	64.7	1	13.422	0	0.1633	0.19274	0.0906	0	0.1062	0.4258	0.52	70.52	0.26	119.16	377.01	2.6626	7.918	78.32	299	0	0.57	670.98	15.64	10401	8.25	0	452.09	2.684
12378	2	34	24.6755	154.9	94.4	2	11.687	1.04092	1.0409	0	0	0	5.1222	0	0.02	80.25	0	22.19	668.48	0	8.558	10.27	211.38	0	0	131.77	1.83	3941.3	0	0.36	538.07	4.098
12379	2	43	19.5717	25	35	2	3.847	0.06708	0.2014	0.16769	0.1472	0.8283	0.1654	0	1.76	50.41	0.47	46.64	818.58	1.6233	14.966	134.01	16.13	0	2.5	670.75	1.78	664.34	9.48	0.03	470.04	1.919
12380	2	36	25.1429	58	53	1	2.205	0	0.1238	0.73497	0.0675	0.1032	0.1032	0	0.25	117.21	0.31	17.46	361.31	1.4802	7.154	66.9	16.77	0	0	498.26	0.88	255.97	32.88	0.16	397.28	1.058
12381	2	24	22.4996	35	61.9	1	8.951	0.21565	0.474	0.71812	0.2802	0.5776	0.1441	0.4323	0.48	98.41	0.86	29.15	1062.15	1.3884	32.425	250.17	45.55	0	1.75	1256.46	4.3	2718.25	16.25	0.29	293.28	3.846
12382	2	27	22.4996	22	74	1	32.77	0.04932	0.1579	0.08872	0.1165	0	0.2134	0.4267	2.8	64.14	0.17	35.32	2191.94	0	7.682	52.34	164.29	0	3.59	555.34	17.33	7753.91	27.85	0	741.13	14.003
12383	2	32	19.1001	47	54	2	10.726	0.01137	0.1085	0.51215	0.0668	0.8499	0.1415	0.2829	1.94	40.54	0.37	185.75	795.45	1.427	8.176	122.35	166.04	0	1.09	549.41	5.1	6511.63	7.85	0	435.48	2.204
12388	2	38	20.4491	26	66	2	0	0.08242	0.0657	0.33359	0.4984	0.3775	0.1284	0	198.53	102.25	0.25	4.69	121.9	0.2472	1.402	51.59	76.07	0.4069	17.13	4.06	0	14636.2	339.51	0.07	536.11	7.019
12390	2	31	23.0517	33.4	75	2	33.185	0	0.0744	0.14905	0.1242	0	0	7.5	4.85	17.16	0.43	11.6	15105.9	0.8057	2.122	32.45	86.07	0	0	48.92	15.27	6376.15	35.05	1.26	70	7.195
12397	2	29	25.6544	29.3	31.6	1	20.42	1.46861	2.9372	0	4.4058	3.3249	3.3249	6.6497	-0.1	122.2	0.33	22.18	3439.49	0	3.061	9.51	343.51	0	6.67	25.47	8.77	6583.14	5.34	5.03	641.22	10.077
12399	2	27	20.4382	63	80	2	15.23	0	0.1944	0.29074	0.17	0	0.7688	0	3.6	38.33	0.05	12.99	3109.27	4.5486	2.1	11.38	75.96	0	3.27	236.3	11.51	6511.17	15.05	0.39	260.87	2.187
12400	2	23	23.533	40	69	1	43.182	0.60648	0	0.30324	0.7477	1.997	1.997	3.9939	2.96	229.86	0.45	24.72	9573.17	0	4.646	20.88	367.71	0	2.64	219.69	38.97	10693.6	64.78	10.87	611.44	15.297
12403	2	38	24.0882	87.7	95.4	1	5.406	0.22432	0.6729	0.67295	0.4486	1.6093	1.6093	1.6093	1.58	101.2	0.06	1.98	4923.78	0	0.843	7.96	52.33	0	0	21.11	1.66	668.32	32.66	0.3	275.31	0.76
12405	2	32	28.8415	47	77	1	40.34	0.03203	0.0497	0.19821	0.1156	0.6832	0.279	0.4586	0.46	266.05	0.91	62.39	191.24	0.6527	11.611	86.89	93.33	0.50794	19.92	0.19	18.48	2644.63	13.72	277.49	577.84	4.518
12407	2	30	20.9572	20	30	2	10.708	0.04852	0.0567	0.02907	0.3232	1.0297	0.4581	1.562	1.51	63.44	0.08	4.15	154.84	0.2435	0.355	77.39	44.36	0.04816	3837.36	0.91	28.31	3509.62	128.13	0.07	349.11	4.845
12410	2	27	24.0882	41	58	2	11.618	0.02741	0.1925	0.20607	0.0993	0.4888	0	2.9366	0.71	46.34	0.29	26.18	3141.03	1.4113	2.187	121.83	280.17	0	2.82	175.79	8.52	4405.14	40.16	0.14	896.83	4.136
12414	2	25	24.3418	79.3	72.7	1	133.792	0.01979	0.1189	0.11888	0.1586	3.484	1.1613	1.1613	5.13	13.07	0.23	1.65	4312.41	0	0.407	9.35	487.29	0	5.37	20.69	32.24	6840.28	43.98	3.61	301.52	9.654
12415	2	39	22.0317	116	49	1	4.103	0	0.9126	0.91257	1.8251	1.3054	1.3054	1.3054	1.85	205.5	0.25	2011.62	587.06	0	6.395	11.84	17.66	1.28243	1.28	205.5	0.78	287.41	113.74	0.29	266.33	0.619
12417	2	37	22.8329	48.9	54.1	2	4.134	0.02343	0.1324	0.02343	0.5054	0.4172	0.2106	0.4236	0	26.73	0.17	1.75	24.83	0	1.1	28.08	14.26	0.19286	6.57	0.1	17.91	4947.21	103.15	0.05	78.17	4.115
12418	2	37	21.9364	168.2	73.1	1	1.616	0.02625	0.1844	0.51202	0.1703	0.229	0.1145	0	0.65	52.71	0.22	23.17	769.74	0.9424	8.976	33.46	6.64	0	0	390.21	2.32	370.1	13.87	0	214.8	0.529
12420	2	29	20.5688	113.6	54.6	2	3.292	0.11977	0.2988	0.35877	0.137	0.3289	0	0.3289	1.54	114.94	0.7	34.64	923.93	1.6635	8.411	98.07	38.75	0	0.46	830.74	1018.52	1272.34	12.17	0	242.3	1.601
12424	2	27	19.5312	100	89	1	14.391	0.05	0.1752	0.2619	0.1686	0.6667	0.1331	0.2663	0.12	26.1	0.33	69.91	450.37	1.0187	6.344	28.28	104.44	0	2.91	224.59	23.82	4706.79	6.05	0	359.38	1.549
12429	2	30	22.2656	29	76	1	12.968	0.02243	0.3485	0.4863	0.2021	0.6382	0.4268	0.8537	1.14	413.16	0.37	21.75	503.36	0	7.456	62.28	65.4	0.68581	12.33	0.29	1.95	3876.32	92.22	162.66	511.01	5.538
12433	2	26	24.5243	73.1	58.4	2	17.529	0.03155	0.1765	0.35305	0.1058	0.5958	0.238	0.4768	0.4	65.9	0.39	6.05	1276.1	0	17.495	46.47	108.67	0	1.87	841.01	15.75	6181.57	1.88	0	330.04	4.817
12437	2	27	20.9366	183	87	1	8.936	0.01213	0.262	0.39907	0.2185	2.4296	0.7296	1.7	0.4	192.39	0.43	94.27	1619.98	0.356	3.071	22.59	5.11	0.17263	7.82	0.1	1.63	10480.2	44.82	47.39	129.08	2.486
12438	2	34	21.3675	31	59	1	22.97	0.05029	0.2529	0.44157	0.2854	1.4177	0.1699	0.6385	0.14	391.25	0.98	125.39	946.24	1.1491	11.708	49.17	58.95	0.10342	15.39	2.38	17.42	8176.16	2782.95	305.59	189.53	5.255
12439	2	31	32.0759	61.2	71	2	13.287	0.00953	0.0716	0.14039	0.1149	0.503	0.1553	0.2328	0.27	240.48	0.3	17.66	97.2	4.4687	12.572	37.66	63.77	0.17263	12.72	0	6.2	1458.65	143.07	66.34	230.08	12.318
12442	2	43	25.5593	59	64	2	25.894	0	3.8126	1.90269	0.9513	2.467	2.467	2.467	0.02	68.55	1.75	33.27	351.91	0	17.199	40.79	147.3	0	1.33	154.63	5.65	2408.29	85.33	1.5	633.02	17.4
12443	2	32	18.3655	168	95	1	14.225	0	0	0.62981	3.1538	0	0	0	4.43	130.29	0	29.96	5482.23	0	3.458	6.94	163.91	0	0.44	59.69	6.94	7420.49	20.34	2.03	665.25	2.344
12444	2	27	23.634	61.5	72.1	2	18.31	0.09146	0.1368	0.29965	0.2387	0.75	0.2807	0.6864	2.57	375.5	0.6	51.24	1948.64	0.6844	6.1	43.45	9.91	1.13913	11.82	0	25.7	9022.8	114.92	142.74	250	2.186
12449	2	31	23.1247	84	67	1	2.169	0	0.2579	0.36798	0.5281	3.0512	1.0171	8.1522	10.56	124.72	0.29	6.02	1008.82	19.2941	13.721	47.51	13.49	1.00877	0.31	0.27	0.8	1181.82	0	0.78	104.06	1.055
12451	2	34	19.4874	41	64	1	10.16	0	0.1775	0.40814	0.3549	0.6372	0.2903	0.5044	0.31	195.63	0.29	23.62	429.63	0.5504	6.706	50	71.19	0.32012	16.21	0.39	1.89	2776.58	46.39	79.62	365.9	7.041
12454	2	34	19.9481	38	43	1	15.27	0	0.5358	0	2.1472	4.7464	0	9.4928	4.42	240.9	0	415.24	4308.94	0	17.113	48.66	133.9	0	2.3	404.81	5.44	3482.59	120.1	1.96	752.38	0
12456	2	29	19.6283	18	74	2	5.228	0.04517	0.3166	0.49655	0.6241	0	0.2764	1.1076	2109.7	74.83	0.34	79.39	2318.97	0.7135	3.474	25.29	86.44	0.27372	0.2	0	1.14	574.38	8.61	0.4	213.61	1.04
12457	2	28	20.2848	14	63	1	4.768	0.8909	0.2967	0	1.661	0	0.3108	0.3108	1.07	52.55	3.03	9.61	537.8	0.9924	0.339	238.24	1597.48	0.51947	0.88	0.07	2.36	3045.45	0	8.51	1097.37	6.051
12459	2	37	22.6409	40	48	2	1.231	0	0.5598	1.51282	0.7607	0.1663	0	0.4997	0	109.4	0.96	8.34	233.56	1.1146	1.106	203.94	5.13	0.10299	0	0	0.25	163.52	0	0.29	52.13	0.477
12460	2	32	20.9644	6.4	12.5	1	10.405	0.07327	0.66	1.10179	0.8277	0.5198	0	1.5595	3.33	125.28	0.22	3.43	2263.36	0.5369	0.645	43.26	881.76	0.11293	0	0.1	1.24	2067.57	0	5.2	383.84	1.918
12461	2	32	24.8358	12.5	58	1	5.446	0.07393	1.0384	2.29684	0.9086	0.7443	0.7443	0.9943	2.05	193.57	2.9	17.16	1169.97	2.3782	0.854	455.28	1084.16	0	1.62	0.05	3.84	4838.71	0	1.93	432.62	16.653
12462	2	38	21.1927	89	80	2	6.194	0.42478	0.9676	0.07729	0.9086	0.1941	0.097	0.1941	0.17	99.71	2.68	12.01	456.31	0.6667	0.747	275.71	1033.64	0.28073	0.25	0	0.48	2000	27.29	2.29	630.17	10.029
12463	2	33	22.9591	37.7	24.1	1	6.905	0.19068	1.0699	1.90684	2.147	0.1465	0	0.1465	0	101.16	1.1	12.1	64.95	0.6753	23.292	1389.75	1928.18	0.12358	0	0	1.82	2412.12	0	6.87	359.76	7.163
12464	2	29	19.6752	20.8	51.9	1	23.315	0.11593	0.1159	0.30973	0.6578	0.1521	0.3043	0.1521	0	16.9	0.83	2.9	237.44	0.4411	0.168	50	579.06	0.16055	1.12	0.07	2.82	2955.97	0	27.05	637.07	10.032
12465	2	33	19.9792	141.5	46.2	1	2.956	0.47697	0	1.0303	0.7394	0	0.5188	0.1729	0	76.97	1.67	12.14	185.33	0	1.608	153.22	376.03	0.16958	0.38	0.08	0.96	1602.07	0	2.53	269.57	4.388
12466	2	38	22.4323	14	65	1	27.207	0	0.2399	0.35976	0.561	0.5598	0.5598	0.5598	1.11	19.63	0.16	2.49	1095.45	0	0.6	7.31	557.02	0.1624	0	0.07	1.68	2120.77	0	9.12	366.41	2.61
12469	2	31	21.3599	67.5	80.1	1	18.768	0.06065	0.0606	0.18194	0.5694	0	0.7238	0.7238	0.69	115.74	0.22	16.32	2388.89	0	2.332	21.28	243.82	0.1797	0.59	0.17	2.15	2585.37	0	6.2	288.89	3.459
12472	2	39	21.304	11	62	2	3.147	0.11691	0.7024	1.0531	0.9728	0.1989	0	0	0	38.64	1.91	10.5	164.03	1.9265	0.371	58.76	558.69	0.0936	0.92	0.15	2.23	6369.43	0	16.2	538.15	3.853
12473	2	27	23.533	58	80	2	7.457	0.22826	0.223	0.11391	0.2491	0	0	0	0.17	44.35	0.92	5.24	174.65	0.7043	1.044	92.48	1643.44	0.05796	0.6	0.06	2.14	3558.95	0	8.75	376.16	12.723
12474	2	25	18.0697	50.6	74.3	2	2.927	0	0.1191	0.31818	0.5303	0.2386	0	0	0.23	11.85	0.27	1.49	48.45	0.2746	0.805	37.6	1311.83	0.03493	0.21	0.03	1.66	2522.52	104.17	12.68	249.45	3.186
12475	2	44	23.5883	59	62	1	5.049	0.07096	0	0.07096	0.7096	0.524	0	1.0493	0	8.23	0.89	6.23	68.34	0.3484	0.24	8.75	380.58	0.61458	1.05	0.04	1.99	1271.65	0	1.25	492.41	5.217
12476	2	32	21.5019	18	44	1	19.355	0	0.3222	1.21649	0.5747	0.5078	0.5078	0	0.75	63.4	0.8	3.32	1083.33	1.7237	2.616	30.99	732.76	0.60504	0.37	0	2.03	3353.41	0	3.42	234.96	4.61
12477	2	38	19.2234	285	93.9	1	1.824	0.10299	0.309	0	1.3365	0	0	0.2141	0	13.36	1.64	2.59	70.14	0.5198	0.539	17.53	997.25	0.0936	0.85	0.05	0.83	3323.74	0	7.06	302.41	1.257
12478	2	23	29.3199	24.7	50.4	1	35.294	0	0.2636	0.54812	0.1885	1.1844	0	1.1844	1.13	140.79	0.8	0.56	2962.59	5.3542	1.765	43.52	283.08	1.27023	0	0	6.18	6636.36	0	3.64	222.5	9.186
12479	2	29	21.5139	46.9	62.1	1	9.463	0	0	0	0.1517	3.119	3.119	3.119	3.02	24.45	0.19	5.2	546.8	0	2.937	12.94	1524.5	0.12018	1.1	0.29	4.8	2190.13	0	2.14	758.2	1.907
12482	2	31	22.3082	6.8	22.2	2	21.201	0	0.2339	0.70232	0.2339	0	0	0	0.14	8.7	0.73	5.89	320.54	1.2566	0.427	18.5	614.38	0.08948	0	0	1.23	3039.55	0	1.14	481.22	3.216
12484	2	32	21.7079	17	44	1	9.372	0.07968	0.1198	0.87591	0.9854	0.09	0	0	0	5.74	6.51	2.32	23.17	0.5861	0.215	23.61	949.56	0.25469	0.35	0	1.33	1713.75	17.02	8.14	727.98	4.922
12489	2	32	19.721	23	63	2	20.955	0	0.0262	0.616	0.1294	0	1.25	0	2.4	93.8	0.63	5.02	3741.5	5.719	1.28	47.08	1661.87	0.80933	0.83	0	1.29	3841.46	117.1	3.91	332.54	3.076
12490	2	27	20.9566	29.6	76.6	1	2.961	0.13741	0.9615	1.14685	0.8392	0	0.3531	0.1765	0.34	57.34	1.57	7.26	509.43	1.1364	0.694	227.46	470.15	0.85366	0.49	0.05	4.14	2441.72	0	3.08	375	4.476
12492	2	38	26.8977	42	64	1	7.087	0	0.46	0.35789	0.2499	0	0	2.0918	1	108.38	0.56	3.44	3002.71	2.5611	2.456	47.72	378.98	0.39046	0.31	0	0.37	1131.13	0	0.12	518.52	3.261
12493	2	28	24.7676	71.4	85	2	27.304	0	0	0.02169	0.3907	0	2.2743	0	4.47	76.16	0.45	2.32	1331.95	4.1587	1.916	31.57	1180.18	0.33745	2.01	0.08	1.18	3034.59	226.03	0.92	231.48	17.182
12494	2	33	18.5568	151	91	2	5.846	0.03484	0.1202	0.20931	0.1021	9.4928	0	0	16.88	90.16	0.59	8.47	1452.27	12.5	3.471	20.23	734.81	0.67699	0	0.3	0.6	2223.14	34.01	1.43	340.18	5.138
12495	2	27	18.5901	43	62	2	31.015	0	0.4009	1.17453	0.6274	1.038	0	2.0761	1.85	213.21	1.79	5.85	3702.7	9.6683	5.051	76.31	3818.18	1.70833	0.75	0	1.16	2773.72	3484.73	9.77	437.5	4.818
12496	2	36	22.2656	49.2	59.7	2	1.144	0	0.0855	0.21336	0.0415	1.1046	1.1046	0	3.25	31.43	0.36	0.84	1202.94	9.3571	1.625	9.74	16.04	0.07788	0.55	0	0.72	458.72	0	0.32	390.73	0.795
12498	2	36	21.7555	16.6	50	2	19.349	0	0	0.50273	0.0699	0	0.9085	0	0.83	38.52	0.74	1.8	1162.44	5.1711	1.165	17.19	1338.84	0.42897	0.27	0.07	2.66	4971.1	0	2.13	1003.41	3.828
12499	2	39	20.0609	52.1	57.7	1	9.567	0	0.021	0.37821	0.1683	0.3308	0.3308	0	0.97	42.47	1.27	2.02	967.85	1.7537	1.385	8.91	548.21	0.08733	0.43	0	2.06	2747.75	0	0.96	454.95	1.811
12501	2	48	28.764	13	1.6	2	0.379	0	0.2782	1.11212	0.037	0	0.3853	0	1.85	60	1.14	6.59	2205.13	1.3153	1.655	37.82	9.62	0.12596	0.09	0.06	0.26	20.87	42.76	0.02	4.48	0.285
12502	2	29	19.1358	74.8	59	1	2.685	0	0.0775	0.34911	0.4645	1.5448	0	0	7.62	63.02	0.95	1.87	2309.86	11.5588	2.632	20.22	222.31	0.23732	0.4	0.21	1.62	903.1	0	1.18	289.75	0.724
12503	2	32	22.3082	10.5	57.1	1	10.904	0.20959	0	0.6895	0.6119	0	0	3.1796	6.27	244.29	0.17	10.65	4526.75	9.1146	11.797	136.36	764.52	0.54974	0.4	0.28	1.07	3356.48	29.06	3.11	457.22	2.783
12505	2	37	24.1672	12	43	2	4.105	0.03541	0.3189	0.6027	0.2086	0	0	0	1.37	44.32	1.24	0.21	873.58	4.7641	1.061	14.24	69.93	0.11008	0	0	0.46	721.09	0	0.11	306.27	1.212
12507	2	22	18.6453	144.2	84.6	1	7.341	0	0.1901	0.03164	0.1268	0	1.1572	0	3.37	64.25	0.25	3.12	1314.92	0	0.951	14.27	1342.59	0.15726	1.19	0.09	1.06	3305.79	0	1.42	580.65	2.068
12509	2	25	19.3821	37	76	1	17.629	0.28095	0.0312	0.73333	0.4762	1.1254	2.2509	5.6357	1.11	92.62	0.32	4.74	1315.32	5.8744	7.092	35.51	585.59	1.46134	1.98	0	4.62	3810.81	0	3.92	256.35	14.541
12511	2	38	18.3594	36.4	43.2	2	15.132	0	0.0364	0.61944	0.3583	0	0	0	4.48	45.28	0.43	0.78	774.42	3.3249	1.239	10.2	848.92	0.36776	0.17	0.1	1.61	3617.02	0	2.99	1088.14	4.512
12513	2	23	21.4691	125	95	2	18.158	0	0.4797	1.28049	0.4228	0	0	0	0	243.9	1.09	4.58	4100	3.1758	3.722	42.23	412.84	0.29412	0.68	0	1.78	2905.59	0	2.43	832.3	2.752
12516	2	34	19.433	16.6	24.2	1	15.546	0.32266	0.3227	0.32266	0	0	0	2.5	2.44	39.41	0.24	28.59	361.44	0	9.214	14.61	139.05	0	4.41	93.9	2.68	2008.62	50	0.9	2139.83	4.773
12517	2	28	24.9108	16.4	28.6	2	5.087	0.0286	0.0858	0.17183	0.1432	0.7384	0.7384	0	0.73	8.73	0.22	0.78	165.75	1.997	1.018	2.39	584.75	0	0.24	0	2.78	3404.91	0	1.89	369.5	2.687
12518	2	23	18.7305	19	60	2	14.372	0	0.0306	0.33645	0.5514	0	0	0	1.9	119.16	1.43	2.2	3932.93	5.1711	1.752	34.01	516.34	0.68	0.23	0.13	2.94	3932.81	0	4.59	285.51	6.773
12519	2	40	24.7676	60	80	2	29.839	0.05551	0.2225	0.77966	0.278	0	0	0.9291	0	35.85	1.26	0.55	608.7	1.4686	1.7	13.35	1483.11	0.10826	0.32	0.08	2.44	4670.33	14.49	4.33	773.44	3.669
12522	2	35	23.1405	6.6	95.6	2	10.861	0	0.8344	2.50637	0.4172	2.6305	2.6305	0	2.47	193.31	0	78.1	3380.95	0	14.686	25	183.81	0	0	680.49	4.47	3908.92	48.85	1.3	308.13	5
12525	2	38	24.3865	35.7	78.5	1	16.935	0	0.1694	0.96121	0.2698	1.0315	0	1.0315	2.01	113.79	0.65	15.28	579.74	3.8529	6.759	20.63	614.29	0.09452	0.59	0	4.62	3616.35	0	3.55	350.71	8.5
12526	2	31	20.8209	24.5	48.2	1	58.359	0	0	0.41587	1.0413	1.5595	1.5595	0	1.52	33.49	0	28.53	755.58	0	5.86	12.52	1213.47	0	0.5	67.2	6.71	7132.77	117.14	2.39	1553.44	31.452
12529	2	34	25.2363	30.9	35.3	2	11.763	0	0	0.51571	0.2749	0	0.6009	0	1.78	26.7	0.48	2.37	680.23	3.5695	1.861	8.11	1909.94	0.1572	0.25	0	1.19	2802.69	0	2.87	625.71	1.503
12530	2	26	25.3069	50.6	60.3	1	18.158	0.03376	0.0675	0.13531	0.1353	0	1.492	0	1.46	16.75	0.22	5.51	263.71	5	11.693	2.38	624.11	0.0911	0.59	0	1.05	3344.16	0	4.76	624.38	1.861
12532	2	32	21.5645	158	95	2	5.262	0	0.3333	0.92549	0.502	5.6957	1.8986	1.8986	2.78	84.71	0.61	5.03	3033.98	17.3841	1.466	47.77	956.76	0.472	0.28	0	1.05	2174.78	0	1.41	216.51	7.438
12533	2	37	26.6193	105	76	1	70.37	0	0.4958	0.54729	1.7524	0	0.5038	1.5115	0.98	75.8	0.17	16.11	2142.86	1.1613	4.736	8.21	604.26	0.15821	0.67	82.08	8.73	6350.36	2.18	4.52	321.85	5.43
12538	2	25	21.048	146.8	70	1	10.856	0	0.0753	0.41379	0.3017	0	0	0	1.09	30.17	2.23	0.65	791.04	4.5486	1.669	20.87	664.18	0.34931	0.35	0.08	1.66	2301	0	5.79	270.54	3.719
12540	2	25	23.2434	34	67	1	7.388	0	0.2391	0.75	0.3828	2.1761	0.7254	0	1.06	152.6	1.43	3.21	2886.63	5.5508	1.373	34.29	425.15	0.30742	0	0	1.14	1533.9	0	0.36	287.56	2.802
12541	2	39	26.5625	29	49	1	15.667	0.02764	0.1937	0.08291	0.166	0	0	0	0	12.07	1.49	4.13	950.5	1.3139	0.446	16.36	641.1	0	0	0.04	1.14	3016.3	0	2.09	216.67	2.388
12543	2	29	22.4996	32	34	1	9.419	0.08839	0.2652	0.26518	0.6194	0.4119	0	0	0.98	83.67	0.27	119.89	2259.69	2.4952	2.83	11.32	90.47	0.20092	1.13	148.68	3.49	3082.09	9.38	0.86	233.05	1.793
12544	2	24	18.2531	44.9	59.9	1	12.409	0.04018	0.161	0.2816	0.4356	0	0	1.3286	2.63	96.63	0.22	153.04	1105.36	13.6458	4.88	25.27	1202.83	0	0.71	0.35	3.41	3874.17	0	5.07	618.42	3.687
12545	2	31	20.9566	90.8	69.9	1	16.032	0.0458	0.2294	0	0.2948	0.1523	0.1523	0	0.14	70.28	1.39	10.62	2239.67	1.4903	0.092	77.97	700	0.06179	0.31	0.05	1.15	3518.52	32.91	2.77	461.22	4.252
12548	2	42	21.875	12	32	1	13.146	0.0309	0.0927	0.46462	0.1547	0	0	0.4281	0.85	29.72	0.36	0.69	1368.79	2.1266	0.565	28.49	940.94	0	0.22	0	1.2	3154.76	0	1.93	380.87	4.671
12550	2	34	20.0796	28	8.1	2	16.715	0	0	0	0.1477	0.1856	0.1856	0.5567	0.18	23.42	0.71	1.82	833.33	0.7572	0.048	34.31	619.92	0.07854	0	0	2.38	3065.48	0	1.65	475.75	2.884
12554	2	30	41.0156	33.4	29.5	2	15.252	1.03968	0.6587	0.72751	1.0608	0.2331	0	0	6.37	196.83	0.56	183.95	3510.64	0	33.333	51.94	54.12	0.09562	2.22	1441.86	5.41	5397.73	24.11	1.94	335.61	5.222
12555	2	33	25.3443	12.3	21.6	2	16.875	0	0	0.23756	0.1014	0.117	0	0.117	0	6.67	0.44	2.37	187.35	0	0.205	8.81	1538.71	0.57282	0	0	2.19	3005.18	0	2.21	418.48	1.365
12556	2	46	20.202	81.4	77.1	2	21.385	0	0.2295	0.3275	0.1313	0	0	0	0	8.55	0.52	5	194.93	0	0.401	4.01	389.22	0.11491	0.21	0	1.73	2634.41	0	2.32	493.39	3.507
12559	2	45	18.902	121.4	34.3	2	17.193	0	0.027	0	0.1204	0	0	0	0	21.4	1.02	9.34	894.16	1.8503	0.6	19.57	674.31	0.33504	0.35	0	1.78	4696.97	73.99	2.58	504.22	4.857
12564	2	37	22.9591	6	33	2	4.481	0.11837	0.3554	0.47289	0.5633	1.1424	0.3808	0.3808	1.69	31.33	1.38	5.87	605.5	0	0.424	91.18	514.93	0.12018	0.42	0.04	1.06	2376.4	0	6.13	723.24	7.19
12569	2	29	21.2183	21.8	53.2	2	5.258	0	0.0897	0.17979	0.4932	0	0	0.1388	0.54	24.83	0.2	12.12	72.19	0	3.565	60.87	492.59	0	0.49	0	2.07	4722.22	847.46	1.14	440.79	10.092
12576	2	30	24.7409	44.9	42.6	1	5.299	0	0.2977	1.19318	0.2977	0	1.2175	0	2.39	206.82	0	253.49	2700.8	0	34.286	146.43	114.76	0	1.88	1083.33	2.67	1873.77	0	0	268.25	3.882
12577	2	38	24.0238	134.1	30.9	2	24.561	0.16173	0.4049	0.4858	0.7284	1.3258	0.3308	0.6616	0.72	148.15	0.07	35.91	1715.47	0	11.943	42.91	583.33	0.18876	0.57	485.83	6.78	6458.33	23.09	3.06	301.45	4.135
12578	2	29	20.4294	45	58	1	18.496	0	0	0.46127	0.9225	0	0	2.9372	2.89	100.7	0.18	50	2127.27	0	6.165	15.78	178.35	0	8.1	149.43	6.04	2959.18	217.19	2.46	644.67	11.089
12579	2	21	19.5717	37	21	1	15.36	0.19524	0.1952	0	0.4613	1.1971	0	0.2391	0.71	31.55	1.89	7.62	206.96	0.4426	1.132	100	1643.41	0.24655	0.8	0	2.23	4302.79	0	12.45	325.4	6.89
12580	2	46	21.4536	38.6	80.8	1	27.57	0	0.131	0.26233	0.2623	0	0	0.1492	0.15	4.23	2.46	2.39	145.17	0	0.724	2.75	4121.62	0	0.42	0.05	2.61	4698.28	0	2.6	1580.11	7.913
12582	2	25	18.2868	163	94	1	8.454	0	0.5955	3.57727	1.1909	0	0	4.7636	0.02	463.64	0.77	57.19	4518.07	0	5.719	51.42	213.41	0	0.83	1111.11	1.42	1714.29	24.95	0.45	677.08	2.943
12587	2	20	20.1951	48	63	2	11.124	0.02646	0.2121	0.6101	0.0915	0.6802	0.6802	0	1.66	36.97	0.55	3.46	1190.79	4.3377	2.116	12.95	1046.57	0.24459	0.42	0	2.04	2216.31	0	1.37	300.81	4.964
12589	2	23	19.487	23	79	2	36.957	0	0.0473	0.3556	0.2365	0	0	0	0.57	29.42	0.81	15.98	1277	3.5231	0.993	56.91	1753.97	0.24306	1.05	0	3.01	3265.03	0	5.05	527.67	19.048
12591	2	37	30.854	43.5	24	2	8.333	0.30324	2.125	1.51852	2.4306	0	0	0	9.17	518.52	0.67	1241.73	4937.59	0	56.78	289.08	273.33	0	1.96	2109.23	2.4	2520.91	57.02	0.21	421.44	2.747
12592	2	23	21.3333	38.4	60	1	79.444	0.17703	0.059	0.3545	0.5901	0.4934	0.2467	0.7401	0.48	89.64	0.1	123.59	1107.59	0	107.937	56.41	413.62	0.26955	3.36	485.96	21.51	6740.33	31.71	4.94	461.54	13.095
12593	2	24	24.1415	57	74	1	12.717	0	0.6871	0.45804	0.9178	0	0.7688	1.5376	0.76	95.63	0	15.18	716.2	0	14.096	35.9	107.64	0	1.31	453.57	5.49	2185.63	123.66	0.14	511.73	4.066
12595	2	22	24.974	18.4	35.7	2	66.878	0.17584	0.4698	0.58613	1.0559	0.5598	1.6816	0.5598	4.55	328.86	0.57	107.25	5373.74	0	14.306	87.7	712.77	0	3.28	1458.33	15.38	13086.4	104.35	7.3	296.44	13.124
12598	2	35	21.9364	85.3	74.2	1	11	0.11491	0.0383	0.45906	0.2459	0.3659	0	0	0.36	46.78	4.54	2.85	1011.36	0	3.216	18.37	639.34	0.14588	0.35	0	2.16	2765.96	0	0.88	638.46	5.399
12599	2	37	19.5717	46	54	2	20.648	0.5	0.5	2.00382	0	0	0	0	0.04	46.18	0	30.96	3411.76	0	3.308	6.29	114.36	0	0.76	30.56	9.69	1112.99	0	1.22	839.69	11.066
12601	2	30	22.9398	21	45	2	6.978	0	0.2872	0.09562	0.1434	0	0	0	0.59	13.8	0.27	0.41	380.24	1.997	0.482	3.91	163.17	0.27866	0.19	0	2.79	1444.44	0	0.79	385.62	3.436
12602	2	25	21.6312	13	64.1	1	4.854	0.09493	0.1424	0.85507	1.1413	0	0	0.5178	0.51	80.43	0.12	30.29	117.8	1.6375	5.7	92.51	2209.3	0.06298	1.72	0.32	4.34	4558.82	1666.67	3.51	1017.67	5.802
12604	2	26	18.9619	76.4	75.5	1	5.784	0	0.5157	0.51575	0.5157	5	0	10	4.92	21.18	0	9.22	790.76	0	1.273	2.12	75.85	0	2.32	8.71	1.41	584.78	97.71	0.64	258.28	0
12606	2	25	22.68	39	70	1	10.875	0	0.3129	0.15614	1.4064	0.5504	0.5504	0.5504	0.54	51.43	0.06	3.69	1196.3	0	2.541	4.86	40.93	0	2.85	38.87	1.26	470.54	0	0.55	221.14	2.092
12607	2	33	26.398	31.5	42.7	1	6.694	0	0.2458	0.51875	0.05	0	0	0	0	99.17	1.53	1.67	3125.72	0.8607	0.655	96.82	129.3	0.46294	0	0	0.72	1045.11	0	0.23	211.22	0.728
12608	2	26	21.2084	45.4	44.1	1	16.179	0	2.2313	0.89116	1.2857	0	1.3153	0	5.16	312.59	0	8.85	13636.4	1.2175	1.346	27.48	380.92	0	1.43	85.89	5.14	8319.42	100	0.48	433.86	6.646
12609	2	22	19.7232	16.6	43.1	2	10.793	0.30465	0.3047	0	0.3047	0	2.6305	1.3153	0.01	255.81	0.23	133.47	5157.89	0	14.376	42.38	131.25	0.60648	2.77	635.1	8.13	2262.44	62.85	0.97	316.36	2.796
12610	2	24	18.5078	93.4	29.3	2	5.418	0	0	0.5	0.352	0	0	0	0.25	77.58	0.2	42.21	330.27	1.0633	8.201	148.17	682.08	0.31538	0.27	0	1.21	2345.13	0	1.44	612.12	4.797
12611	2	22	24.4352	31.2	61.4	1	10.271	0	0.2018	0.40982	0.7009	0	0.2079	0.2079	0.2	65.63	0.14	66.67	115.13	0	7.112	119.77	1949.52	0.47467	3.17	0.25	7.31	3966.17	0	9.31	587.38	29.649
12613	2	28	21.6128	16	25	1	3.671	0.04146	0	0.53797	0.6234	0.1765	0.1765	0.1765	0.15	47.15	0.5	22.91	62.73	0.6663	4.758	110.89	1373.87	0.07081	0.29	0	1.68	3461.54	0	6.77	572.35	2.774
12616	2	24	24.0346	54.3	65.9	1	5.603	1.24762	1.2476	1.24762	0	3.119	0	0	-0.24	520	0	11.71	3629.44	9.9848	21.46	38.56	24.62	0	0	594.77	0	1528.35	12.48	0.66	980.39	2.881
12617	2	29	22.2063	87	48	1	8.302	0.33763	0.5064	0.33763	0.8454	0	1.3505	4.0515	1.32	28.35	0.1	6.74	2194	0	0.781	2.28	9.05	0	0.78	11.93	2.76	282.38	64.5	0	173.29	0.349
12618	2	35	28.7347	264.3	58.1	2	9.942	0	0	0.41729	1.3203	0.6939	1.3877	1.3877	1.35	35.79	0.03	7.92	2107.91	0	1.447	2.5	71.14	0	0.35	33.92	0.49	297.11	0	0.61	246.3	2.274
12619	2	31	23.7118	63	66	2	9.968	0	3.1298	3.31228	1.6842	0.5261	0	0	4.2	790.18	0.91	308.29	7183.1	0	25.725	197.65	58.45	0	1.06	2207.84	6.91	2326.8	18.56	0.13	420.6	4.252
12620	2	32	20.3125	68	81	1	19.844	0	1.957	2.58353	0.6921	0.7467	0.3729	0.1243	1.2	515.51	0.26	166.67	2805.91	0	16.462	62.53	269.05	0	0.48	1061.43	6.99	7926.14	21.37	2.63	194.09	2.575
12621	2	28	27.0993	26	43	1	28.314	0.19041	0.1904	0	1.1439	0	0	3.3249	0.04	13.15	0	5.93	923.78	0	1.069	1.67	71.32	0	0.31	8.2	8.44	3786.89	25.85	4.08	263.8	2.472
12623	2	34	26.8387	5.7	29.4	1	5.804	0.4172	0.8344	1.67197	2.0892	5.3542	1.7847	3.5695	3.49	369.43	1.58	116.9	4237.06	0	74.921	225.4	77.89	0	1.59	1841.27	8.05	1193.55	12	0.76	809.32	3.378
12624	2	30	21.2183	46	62	1	43.425	0.04396	0.2201	0.87919	0.9698	0.8677	0.1733	0.5198	3.13	202.35	0.41	147.4	3402.78	0	9.139	31.83	242.86	0.10738	2.49	823.77	19.8	9388.49	93.81	0.53	506.36	6.494
12625	2	22	20.6905	24	51.8	1	22.24	0	0	0.47464	2.3768	6.2381	6.2381	25	6.14	183.33	0.23	50	17904.8	0	1.905	11.97	325.92	0	0	104.98	12.22	5679.13	143.89	2.99	511.9	10.227
12626	2	26	27.0051	47	79	2	11.27	0.3119	0.6238	0.62381	0.6238	3.4474	0	1.7237	1.63	269.05	0.41	183.01	7029.97	0	9.722	75.93	223.31	0	0.47	523.15	10.99	5534.71	68.89	0.82	228.7	4.907
12629	2	38	20.8889	45.8	60.2	2	8.954	0	0.2356	0.6295	0.3147	0	1.1491	1.1491	1.13	20.38	0.24	1.39	862.2	0.7043	0.245	9.67	246.13	0.1213	0.26	0.03	0.64	1365.38	0	4.26	130.49	1.913
12630	2	27	23.6127	29	57	1	1.168	0.05157	0.1031	0.72441	0.4134	0	0	0.2735	0.13	11.42	0.33	6.45	20.48	1.586	0.956	29.51	982.14	0	0.61	0.12	1.8	1797.52	0	1.64	397.91	2.415
12633	2	27	18.9745	26.4	69.8	2	3.115	0	0.1104	0.40449	0.3455	0	0	0	0	5.67	0.88	1.9	48.32	0	0.447	10.87	177.69	0.33632	0	0	0.43	787.04	0	0.9	228.81	0.662
12637	2	22	24.3496	9.2	31.3	1	12.394	0	0.7988	3.59756	1.1982	0	1.7847	5.3542	7970.03	411.59	0.52	39.93	7442.75	0	10.972	40.44	331.43	1.78474	1.64	705.33	11.73	5354.69	50.78	1.25	639.83	6.97
12639	2	29	23.7332	144	98	2	8.864	0.07807	0.2342	0.85816	1.0369	0.4323	0.2162	0.2162	0.31	228.25	0.31	197.46	2253.13	2.9372	6.677	16.99	64.15	0	0.31	406.58	2.77	2427.78	25.34	2.37	135.1	0.781
12641	2	43	21.2279	79.4	84	2	33.969	0	0.4679	0.46786	0.9143	4.172	0	0	4.11	123.21	0.33	7.86	9858.39	0	2.544	8.11	759.54	0	0	60.95	18.87	12153.5	34.8	7.5	1805.08	41
12642	2	37	23.0469	170.9	60.5	1	39.13	0	0.4371	0.5619	0.8	0.4852	0	0	1.19	112.38	0.08	41.69	3474.58	0.8012	2.278	8.75	509.97	0.13333	2.05	136.81	7.67	9978.77	41.24	5.22	455.86	6.547
12643	2	35	25.3902	149	78	2	3.993	0	0.1363	0.06816	0.269	0.1877	0.1877	0	0	12.96	0.27	4.86	25.21	0	1.248	21	692.59	0.10315	0	0.1	0.93	2781.82	0	1.86	367.89	3.563
12644	2	30	18.6115	8.4	47.7	2	14.521	0.11039	0.3315	0.29494	0.5618	0.8542	0	0.1706	2.29	159.55	0.13	33.24	3033.18	0	9.098	22.39	110.44	0.06844	1.2	449.37	4.51	4710.74	28.5	1.21	446.04	5.388
12646	2	20	22.5827	48.3	44.1	2	27.623	0.08086	0.2426	0.24259	0.7284	0.4043	0	0.4043	1.37	144.44	0.3	30.65	2123.17	8.3175	8.559	38.74	182.12	0	1.53	527.03	11.04	5756.93	41.09	0.52	421.63	5.27
12649	2	29	20.8325	40.7	24.7	1	9.436	0	1.1802	0.59009	1.455	9.0972	0	13.6458	-0.7	413.06	0.1	10.93	16450.4	0	3.953	23.19	36.68	0	3.58	213.26	3.89	2946.43	11.36	0	611.11	1.414
12650	2	19	17.3604	144.8	51.1	2	25.297	0	1.065	0.53252	1.065	0	0	4.5486	4.48	17.07	0.07	11.56	1073.37	0	1.873	2.22	263.81	0	0	8.57	0.98	1912.23	50	1.67	711.86	4.172
12652	2	26	23.4375	6	41.6	2	9.516	0.79234	0.2641	1.05847	0.2641	1.5233	1.0155	0	0.5	22.98	0.35	67.16	311.27	3.7006	2.303	6.32	44.52	0	1.07	25	5.82	1067.96	40.2	0.51	389.29	1.027
12653	2	32	25.2994	39	63	1	10.026	0	0.2945	1.18044	1.032	1.1149	0.3716	1.4894	1.27	227.09	0.41	50.79	2644.3	0	15.565	52.26	30.79	0	4.95	570.62	3.77	1611.99	64.56	0.34	311.44	2.609
12657	2	34	23.8281	26	49	2	4.414	0	0.6625	1.8771	1.0354	0.4572	0	0.4572	0	80.64	0.63	16.78	1170.67	0.5358	1.194	342.42	524.51	0.10096	1.16	0	2.85	4867.08	0	14.45	341.82	3.593
12660	2	27	22.2222	63.8	43.6	2	1.55	0.19041	0.5712	0.95349	1.2035	0.3447	1.0342	1.0342	0.49	424.42	0	131.18	3882.92	0	6.264	28.01	7.1	0	1.25	820.22	0.26	109.01	7.88	0	116.95	0.998
12666	2	30	23.8281	3	34	2	2.109	0	0.0733	0	0.6607	0.2741	0.2741	0	0.53	15.01	0.79	10.47	473.3	0.3722	0.241	23.01	408.09	0.26813	2.04	0.12	0.08	401.3	0	1.41	316.9	0.582
12667	2	36	22.0317	145.8	51.2	1	4.194	0	0.3669	0.07327	0.5705	0.5391	0	0	0.8	47.32	0.74	4.32	532.09	0.7198	0.305	78.2	159.5	0.27632	0.65	0	0.7	1429.82	0	2.3	244.3	0.652
12668	2	26	22.0603	190.9	83.6	2	0.421	0.201	0.6038	1.20445	0.4419	0.5689	0.5689	0	1.09	32.53	1.28	9.09	465.78	1.5689	0.383	79.58	112.75	0	0.21	0	0.26	452.25	0	0.64	175.69	0.147
12670	2	32	24.2424	79.8	46	1	1.538	0.3573	0.1427	1.00218	1.4434	2.1651	0.309	0.309	0.75	23.09	30.17	14.4	435.22	1.1424	2.184	65.63	40.79	0.59178	0.33	0.05	1.61	338.24	0	0.35	83.96	0.53
12671	2	28	18.9866	10.9	36.9	1	11.167	0	0	0.22432	0.367	0.5504	0	0.5504	1.01	29.05	0.76	50.36	592.95	0.3599	0.112	31.53	675.37	0	0	0.04	2.34	2434.64	0	2.81	411.88	8.042
12672	2	33	22.5215	108	2.6	1	2.487	0	0	0.93458	1.166	0.5563	0	1.1125	1.08	48.78	0.5	4.25	524.39	1.2657	0.067	46.77	138.99	0	0.23	0	0.38	149.01	71.53	0.46	431.65	0.667
12674	2	24	22.0317	42.7	54.6	1	10.202	0	0	0.26868	0.5374	0.3032	0	0	0	26.87	0.36	2.98	429.96	0.3032	0.401	76.87	1204.55	0.0655	0.96	0.09	2.79	3558.39	0	13.64	763.78	3.327
12675	2	32	21.8724	193	98	1	23.604	0.1354	3.3902	0.4062	2.4393	1.3054	1.3054	6.5371	5.77	143.67	0.25	7.26	4633.63	0	5.535	7.63	186.33	0	0.56	58.28	6.45	5235.17	63.83	3.19	329.03	2.842
12676	2	29	26.7229	6.4	53.2	2	28.499	0.17282	0	0.17282	0.3456	0	0	0	1.88	35.75	0.04	12.89	1120.89	0	4.885	10.33	250	0	0.61	38.83	8.68	3434.29	0	2.67	500	11.683
12677	2	33	22.8329	64.4	70.2	2	4.491	0.06902	0.3456	0.34563	0.4041	0.4309	0.4309	0.8618	2.95	46.63	1.13	6.46	700.33	0.3808	0.247	52.42	457.24	0.32866	1.48	0	0.75	1579.71	0	1.28	330.84	1.519
12680	2	25	20.4467	123	46	1	6.937	0	0	0.74644	1.4929	0	0	4.7464	0.03	66.67	0.1	16	3722.5	0	2.561	7.7	576.27	0	1.26	32.64	7.23	1942.15	0	0.97	399.32	0
12682	2	26	21.2031	416.5	37.9	2	2.381	0.05504	0.055	0.27563	0.3261	0.3032	0.3032	0.6065	0.44	44.12	0.82	9.62	385.54	0	0.227	45.66	158.82	0.13259	0.41	0.04	0.14	877.27	0	1.64	193.05	0.636
12687	2	32	30.4832	17	57	2	13.778	0.22902	0.458	0.22902	1.3759	2.1689	0	2.1689	4.25	90.03	0.06	43.89	3464.2	2.0794	2.36	7.08	416.67	0	0	103	11.12	5242.54	4.81	2.04	107.74	4.427
12689	2	28	23.6244	7	42.8	1	12.728	0	0.894	1.06428	0.877	0.5563	0.5563	0.5563	1.37	99.62	1	11.12	1823.83	0.5708	0.212	91.31	752.48	0.27122	0.12	0	3.42	2446.6	0	7.21	600.91	5.67
12691	2	28	20.1772	29	67	2	6.911	0	1.7351	1.15673	0.5784	0	3.7006	0	0	27.77	0.08	3.7	1006.84	2.467	2.047	2.81	184.22	0	0	12.26	4.84	2246.48	44.44	1.6	460.51	1.651
12692	2	24	20.4294	123.5	86.6	2	14.96	0.47207	0	0.47207	1.4162	0	0	0	4.64	249.01	0.11	163.81	8849.03	0	5.011	23.4	152.48	0	4.81	293.42	4.03	4201.88	26.63	1.48	440.68	9.958
12693	2	35	19.257	7	57.1	1	30.916	0.08948	0.5376	1.43443	0.8333	0.71	0	0	3.41	88.8	0.45	19.75	5458.94	1.5057	0.854	91.46	1109.33	0.17294	0.61	0.05	4.37	5575.05	0	17.77	742.01	7.048
12695	2	31	20.6852	22	39	2	3.666	0.03701	0	0.62994	0.1483	0.1938	0.1938	0.5814	0	69.21	0.07	5.25	115.15	2.2704	21.895	82.52	547.3	0	0.48	0.21	2.16	2666.67	0	3.19	587.63	2.43
12698	2	36	23.9224	102	76	2	20.443	0	0	0.59817	0.3988	2.3289	0	0	2.29	49.32	0.67	1.03	4814.81	4.4332	1.972	24.99	1842	0	0.74	0	1.9	3042.33	0	4.27	705.31	3.642
12699	2	36	24.9135	10.4	46.2	2	21.168	0	0	0.24432	0.1207	0.1786	0	0.1786	0.18	13.63	0.7	2.51	224.79	0	0.588	14.49	484.47	0.16795	1.5	0	3.15	4398.63	0	1.5	293.6	3.685
12700	2	39	20.202	54	36	1	5.314	0	0	0.32438	0.0271	0	0	0.1391	0.13	8.78	0.76	32.88	691.37	2.9372	0.402	1.61	153.44	0.1297	0.09	0.12	0.91	2055.97	0	1.9	320.75	0.449
12701	2	36	22.231	71.8	37.6	2	2.806	0	0.2349	0.18761	0.3759	0	0	0	1.76	108.84	0.05	141.24	327.92	4.1587	15.201	82.45	409.12	0.28036	1.17	0	0.69	995.72	0	0.25	300.7	1.363
12709	2	34	17.9931	13.2	15.1	2	7.76	0	0.0383	0.34503	0.1535	0	0	0.7901	1.56	4.04	0.28	0.5	127.3	2.5	0.937	0.79	814.69	0	0.82	0	2.15	2801.32	0	1.31	413.04	1.427
12712	2	33	22.6757	40.5	20.8	1	8.241	0	0.0693	0.27778	0.0693	0	0	0	0	60.05	0.05	37.68	190.91	4.4058	4.978	34.38	559.66	0	0.47	0	1.81	3536.12	0	1.97	978.09	5.25
12721	2	29	32.8614	7	26	1	4.255	0.04281	0	0.12843	0.0415	0	0.3541	0.3541	0	22.29	0.02	16.67	77.14	0	5.136	16.05	857.99	0.05458	0.7	0	2.35	2264.96	0	1.82	645.38	3.122
12723	2	32	22.6474	18	48	2	32.248	0.04596	0.3684	0	0.2021	0	0	0	0.4	31.51	2.34	11.34	1529.05	1.1476	1.284	47.35	1264.2	0.35751	0.7	0	2.26	6484.85	333.97	6.47	468.09	10.631
12725	2	39	19.563	32	56	1	0.439	0	0.4339	0.27107	0.2384	0	0	0	0.14	21.82	0.09	74.84	125.4	0	14.455	17.42	37.2	0.15976	0.55	0.16	0.43	128.77	0	0.02	186.14	0.659
12735	2	29	24.0238	12	25	2	4.934	0	0.0942	0.04712	0.0471	0	0	0	8.07	83.81	0.2	7.87	864.37	0	7.364	49.22	593.22	1.03873	0.68	0	2.63	3306.45	0	0.73	427.54	2.165
12737	2	22	22.8329	11.5	19.4	1	39.64	0.31528	0	0.63057	1.8941	0	4.4332	4.4332	4.37	178.1	0.15	19.03	7296.75	0	2.561	16.93	476.19	0	0	144.67	16	1692.95	0	7.8	913.49	4.887
12739	2	27	24.3046	37	72	1	1.323	0.11593	0.6372	1.33628	0.2513	0	0	0.3649	0.71	102.65	0.8	146.01	295.07	3.8498	5.514	341.12	327.78	0.15268	0	0	1.08	1466.35	0	0.73	429.79	2.116
12744	2	32	24.1672	3	68	2	5.675	0	0.1035	0.20695	0.3104	0	0	0	1.68	28.04	0	76.98	133.14	37.4286	7.129	15.59	566.91	0	0.31	0	4.8	7681.16	19.67	2.96	488.3	3.049
12745	2	31	24.4352	16.4	78.1	1	17.949	0	1.3566	1.35659	1.3566	0	0	2.8918	2.8	172.09	0.12	95.43	9174.6	0	3.368	14.91	127.14	0	1.05	32.89	3.18	616.76	0	0.8	420.77	17.619
12749	2	37	25.7959	15	30	2	0.949	0.04486	0	0.26952	0.0897	0	0	0	2.16	20.03	0.13	3.02	235.54	6.2381	2.996	5.72	167.95	0.40651	0.16	0.14	0.84	382.98	6.17	0.13	580.13	0.514
12750	2	38	21.0772	111	47	2	8.232	0	0	0.80844	0.2513	0.4816	0.4816	0	0	152.6	0.29	6.46	1018.38	6.2381	4.941	73.86	588.82	0.11593	0.83	0.19	0.72	3144.33	169.8	0.86	521.88	2.138
12753	2	29	20.7967	200.2	61.5	1	2.377	0.16416	1.3158	1.15038	0.3283	3.3333	3.3333	6.6667	0	61.9	0.36	20.42	4322.03	0	2.758	6.82	11.94	0	0	45.11	0.39	62.87	9.51	0	107.53	0.804
12755	2	33	21.4844	39.4	41.5	1	2.807	0.5941	0	1.18821	1.7823	16.6349	0	16.6349	8.19	83.45	0.1	24.67	6723.16	0	1.264	6.31	416.51	0	0.84	44.28	8.17	666.67	0	1.61	400	0
12763	2	31	23.7118	63	74	2	1.693	0.03853	0.0385	0.30882	0.3471	0.3541	0.3541	0	1.32	25.35	0.01	4.45	122.04	3.3305	2.724	8.28	450	0.05551	0.88	0.22	0.23	1398.65	0	0.43	242.5	0.673
12765	2	22	26.398	138	81	2	16.928	0.07218	0.3614	0.28926	1.8512	0.9936	0	0.9936	2.91	89.26	0.02	18.72	6211.22	0.905	1.303	6.83	143.16	0	0.46	53.73	5.43	799	109.38	1.9	376.44	5.023
12773	2	26	19.487	86.1	4	2	15.352	0.10795	0.6485	0.32386	0.8653	0.6238	0	1.2476	3.07	154.92	0.19	2.36	7853.11	0.3507	0.891	10.11	97.42	0	0.54	47.3	1.39	326.11	0	0.28	177.29	0.567
12778	2	27	21.7192	16	63	1	30.135	0	0.6753	0	0.6753	12.4762	12.4762	0	12.19	27.06	0.34	6.14	1228.26	0	0.685	1.6	491.11	0.85733	2.8	9.15	6.11	1873.17	150	7.53	502.12	5.198
12780	2	22	18.0697	51	72	1	11.69	0.36389	0.7278	1.82222	1.0611	0	0	13.3333	16.44	156.67	0.08	7.36	17215.7	2.8918	1.808	18.54	108.47	0	2.17	86.44	7.54	807.17	0	1.21	928.48	7.165
